# Supplementary material for: Heading Date QTL in Winter Wheat (Triticum aestivum L.) Coincide with Major Developmental Genes VERNALIZATION1 and PHOTOPERIOD1
Source: PLoS One. 2016 May 10;11(5):e0154242. doi: 10.1371/journal.pone.0154242 (PMC4862677; doi:10.1371/journal.pone.0154242)
Supplement: S5 Table — (XLSX) [file pone.0154242.s008.xlsx]

## Sheet: S5_Table
	S5 Table. Map location and genotypic data for parents and RILs for marker representing unique loci in the AGS 2000 by 26R61 mapping population.
	Markers	Marker Name / Type	Chromosome	Position cM	26R61	AGS_2000	Ril_1	Ril_2	Ril_3	Ril_4	Ril_5	Ril_6	Ril_7	Ril_8	Ril_9	Ril_10	Ril_11	Ril_12	Ril_13	Ril_14	Ril_15	Ril_16	Ril_17	Ril_18	Ril_19	Ril_20	Ril_21	Ril_22	Ril_23	Ril_24	Ril_25	Ril_26	Ril_27	Ril_28	Ril_29	Ril_30	Ril_31	Ril_32	Ril_33	Ril_34	Ril_35	Ril_36	Ril_37	Ril_38	Ril_39	Ril_40	Ril_41	Ril_43	Ril_44
Group 1	IWA4241	wsnp_Ex_c5469_9655281	1A	0	0	2	2	2	2	2	2	2	2	0	2	0	0	2	0	0	2	0	2	0	0	2	2	2	2	0	0	0	0	0	2	0	2	2	0	0	2	2	2	2	2	0	2	0	0
	IWA8622	wsnp_RFL_Contig4735_5673999	1A	0.87	0	2	1	2	2	2	2	1	2	0	2	0	0	2	0	0	2	0	1	0	0	2	1	2	2	0	0	0	0	0	2	0	1	1	0	0	1	2	2	2	2	0	2	0	0
	Pm3_STS	SSR	1A	1.45	0	2	0	2	2	2	2	2	2	0	2	0	0	2	0	0	2	0	2	0	0	2	2	2	2	0	0	0	0	0	2	0	2	2	0	0	2	2	2	2	2	0	2	0	0
	Xgdm33	SSR	1A	2.32	0	2	0	2	2	2	2	2	2	0	2	0	0	2	0	0	2	0	2	0	0	2	2	2	2	0	0	0	0	0	2	0	2	2	0	0	2	2	2	2	2	0	2	0	0
	Xgwm33	SSR	1A	4.1	0	2	0	2	2	2	2	1	2	0	2	0	0	2	0	0	2	0	1	0	0	2	2	2	2	0	0	0	0	0	2	0	2	1	0	0	2	2	2	2	2	0	2	0	0
	IWA4240	wsnp_Ex_c5469_9654931	1A	5.58	0	2	0	0	2	2	2	2	2	0	2	0	0	2	0	0	2	0	2	0	0	2	2	2	2	0	0	0	0	0	2	0	2	2	0	0	2	2	2	2	2	0	2	0	0
	IWA4505	wsnp_Ex_c6420_11162653	1A	6.23	0	2	.	2	2	2	2	.	2	0	2	0	0	2	0	0	2	0	.	0	0	2	.	2	2	0	0	0	0	0	2	0	.	.	0	0	.	2	2	2	2	0	2	0	0
	IWA1481	wsnp_Ex_c1137_2183772	1A	7.53	0	2	0	2	2	.	2	0	2	0	2	2	0	2	0	0	2	0	0	0	0	2	0	2	2	0	0	0	0	0	2	0	.	.	0	0	.	2	2	2	2	0	2	0	0
	IWA4033	wsnp_Ex_c4876_8692783	1A	7.53	0	2	0	2	2	2	2	0	2	0	2	2	0	2	0	0	2	0	0	0	0	2	0	2	2	0	0	0	0	0	2	0	0	2	0	0	2	2	2	2	2	0	2	0	0
	IWA2452	wsnp_Ex_c19717_28713417	1A	8.19	0	2	.	2	2	2	2	.	2	0	2	2	0	2	0	0	2	0	.	0	0	2	.	2	2	0	0	0	0	0	2	0	2	2	0	0	2	2	2	2	2	0	2	0	0
	Xwmc818	SSR	1A	9.44	0	2	0	2	2	2	2	0	2	0	2	2	0	2	0	0	2	0	0	0	0	2	2	2	2	0	0	0	0	0	2	0	2	2	0	0	2	2	2	2	2	0	2	0	0
	Xcfd15	SSR	1A	10.02	0	2	0	2	2	1	2	1	2	0	2	2	0	2	0	0	2	0	0	0	0	2	1	2	2	0	0	0	0	0	2	0	1	1	0	0	1	2	2	2	2	0	2	0	0
	Xgwm136	SSR	1A	12.73	0	2	0	2	2	0	2	0	2	0	2	0	0	2	0	0	2	0	0	0	0	2	0	2	2	0	0	0	0	0	2	0	0	0	0	0	0	2	2	2	2	0	2	0	0
	IWA3182	wsnp_Ex_c2868_5293485	1A	16.03	0	2	.	2	2	2	2	1	2	0	2	0	0	2	0	0	2	0	.	0	0	2	1	2	2	0	0	0	0	0	2	0	1	1	0	0	1	2	2	2	2	0	2	0	0
	wPt_665724	DArT	1A	16.03	0	2	0	2	2	2	2	2	2	0	2	0	0	2	0	0	2	0	2	0	0	2	2	2	2	0	0	0	0	0	2	0	2	2	0	0	2	2	2	2	2	0	2	0	0
	wPt_730618	DArT	1A	16.61	0	2	0	2	2	2	2	2	2	0	2	0	0	2	0	0	2	0	2	0	0	2	2	2	2	0	0	0	0	0	2	0	2	2	0	0	2	2	2	2	2	0	2	0	0
	IWA6644	wsnp_Ku_c1818_3557408	1A	16.92	0	2	.	2	2	2	2	1	2	0	.	0	0	2	0	0	2	0	.	0	0	.	1	2	2	0	0	0	0	0	2	0	1	1	0	0	1	2	2	2	2	0	2	0	0
	IWA5150	wsnp_Ex_rep_c106111_90308719	1A	17.25	0	2	0	2	2	2	2	.	2	0	2	0	0	2	0	0	2	0	.	0	0	2	.	2	2	0	0	0	0	0	2	0	.	.	0	0	.	2	2	2	2	0	2	0	0
	Xpsp2999	SSR	1A	17.89	0	2	0	2	2	1	2	0	2	0	2	0	0	2	0	0	2	0	0	0	0	2	1	2	2	0	0	0	0	0	2	0	2	1	0	0	1	2	2	2	2	0	2	0	0
	Xwmc329	SSR	1A	25.13	0	2	0	2	2	1	2	0	2	0	2	2	0	2	0	0	2	0	0	2	0	2	0	2	2	0	0	0	0	0	2	0	2	2	0	0	0	2	2	2	2	0	2	0	2
	wPt_743329	DArT	1A	28.18	0	2	2	2	2	2	2	0	2	0	2	2	0	2	0	0	2	0	0	2	0	2	0	2	2	0	0	2	0	0	2	0	2	2	2	0	2	2	2	2	2	0	2	0	2
	IWA7050	wsnp_Ku_c42878_50516167	1A	32.22	0	2	2	2	2	0	2	0	2	0	2	2	0	2	0	0	2	0	0	2	0	2	0	2	2	0	2	2	0	0	2	0	.	2	.	0	2	2	2	2	2	0	2	.	2
	IWA7377	wsnp_Ku_rep_c101175_88380491	1A	32.22	0	2	2	2	2	0	2	0	2	0	2	2	0	2	0	0	2	0	0	2	0	2	0	2	2	0	2	2	0	0	2	0	1	2	2	0	2	2	2	2	2	0	2	1	2
	IWA4163	wsnp_Ex_c5323_9408829	1A	32.89	0	2	2	2	2	.	2	2	2	0	2	2	0	2	0	0	2	0	0	2	0	2	0	2	2	0	2	2	0	0	2	0	.	2	2	0	2	2	2	2	2	0	2	1	2
	IWA4164	wsnp_Ex_c5323_9409407	1A	33.21	0	2	2	2	2	0	2	2	2	0	2	2	0	2	0	0	2	0	0	2	0	2	0	2	2	0	2	2	0	0	2	0	1	2	2	0	2	2	2	2	2	0	2	1	2
	IWA7796	wsnp_Ra_c26191_35761997	1A	35.82	0	2	2	2	2	0	2	.	2	0	2	2	0	2	0	0	2	0	0	2	0	2	0	2	2	0	2	0	0	0	2	0	2	2	2	0	2	2	2	2	2	0	2	.	2
	wPt_731617	DArT	1A	42.29	0	2	2	2	2	0	.	2	0	0	2	2	0	2	0	2	2	0	0	2	0	2	0	2	2	2	2	0	0	0	2	0	2	2	2	0	2	0	2	2	2	2	2	2	2
	wPt_8172	DArT	1A	47.37	0	2	2	2	.	0	2	2	0	0	2	2	0	0	0	2	2	2	0	2	0	2	0	2	2	2	2	0	0	0	0	0	2	2	2	0	2	0	2	2	2	2	2	2	2
	IWA1142	wsnp_CAP8_c1141_707721	1A	51.5	0	2	2	2	.	.	2	2	0	0	2	2	0	0	0	2	2	0	0	0	0	2	0	2	2	0	2	2	0	0	0	0	.	2	2	0	2	0	2	2	2	2	2	.	2
	IWA164	wsnp_BE445121A_Ta_1_8	1A	51.5	0	2	2	2	1	1	2	2	0	0	2	2	0	0	0	2	2	0	0	0	0	2	0	2	2	1	2	2	0	0	0	0	1	2	2	0	2	0	2	2	2	2	2	1	2
	IWA5339	wsnp_Ex_rep_c66980_65419811	1A	51.5	0	2	2	2	.	.	2	2	0	0	2	2	0	0	0	2	2	0	0	0	0	2	0	2	2	.	2	2	0	0	0	0	.	2	2	0	2	0	2	2	2	2	2	.	2
	IWA3399	wsnp_Ex_c3253_5995011	1A	53.2	0	2	2	2	2	2	2	2	0	0	2	2	0	0	0	2	2	0	.	0	0	2	0	2	0	.	2	2	0	0	0	0	2	2	2	0	2	0	2	2	2	0	2	2	2
	wPt_733464	DArT	1A	54.43	0	2	2	2	2	2	2	2	0	0	2	2	0	0	0	2	2	0	0	0	0	2	0	2	0	2	2	0	0	0	0	0	2	2	2	0	2	0	2	2	2	0	2	2	2
	IWA2922	wsnp_Ex_c24686_33942264	1A	55.7	0	2	2	2	.	.	2	2	0	0	2	2	0	0	0	2	2	0	.	0	0	2	0	2	0	1	2	2	0	0	0	0	.	2	2	0	2	0	2	2	2	0	2	1	2
	IWA1450	wsnp_Ex_c111741_93530669	1A	55.7	0	2	2	2	.	.	2	2	0	0	2	2	0	0	0	2	2	0	.	0	0	2	0	2	0	1	2	2	0	0	0	0	.	2	2	0	2	0	2	2	2	0	2	.	2
	IWA3347	wsnp_Ex_c31525_40302747	1A	55.7	0	2	2	2	.	.	2	2	0	0	2	2	0	0	0	2	2	0	0	0	0	2	0	2	0	1	2	2	0	0	0	0	1	2	2	0	2	0	2	2	2	0	2	1	2
	IWA8615	wsnp_RFL_Contig4704_5607996	1A	55.7	0	2	2	2	2	2	2	2	0	0	2	2	0	0	0	2	2	0	0	0	0	2	0	2	0	.	2	2	0	0	0	0	.	2	2	0	2	0	2	2	2	0	2	1	2
	IWA2655	wsnp_Ex_c2181_4089639	1A	55.7	0	2	2	2	.	2	2	2	0	0	2	2	0	0	0	2	2	0	0	0	0	2	0	2	0	.	2	2	0	0	0	0	.	2	2	0	2	0	2	2	2	0	2	.	2
	wPt_669299	DArT	1A	56.65	0	2	2	2	.	0	2	2	0	0	2	2	0	0	0	2	2	0	0	0	0	2	0	2	0	2	2	0	0	0	0	0	2	2	2	0	2	0	2	2	2	0	2	2	2
	wPt_6074	DArT	1A	59.73	0	2	2	2	2	0	2	2	0	0	2	2	0	0	0	2	2	0	0	0	0	2	0	2	0	2	2	0	0	0	0	0	2	2	2	0	2	0	2	2	2	2	2	2	2
	wPt_3107	DArT	1A	60.96	0	2	2	2	2	.	2	2	0	0	2	2	0	.	0	2	2	0	0	0	0	2	0	2	0	2	2	0	0	0	0	0	.	2	2	0	2	0	2	2	2	2	2	2	2
	wPt_733015	DArT	1A	61.26	0	2	2	2	2	0	2	2	0	0	2	2	0	0	0	2	2	0	0	0	0	2	0	2	0	2	2	0	0	0	0	0	2	2	2	0	2	0	2	2	2	2	2	2	2
	Xgwm135	SSR	1A	63.99	0	2	0	2	2	2	2	2	0	0	2	2	0	0	0	2	2	0	0	0	2	2	0	2	0	2	2	0	0	0	0	0	2	2	2	0	2	0	2	2	2	2	2	2	2
	IWA7173	wsnp_Ku_c557_1166684	1A	66.08	0	2	2	2	1	1	2	2	0	0	2	2	0	0	0	2	2	0	0	0	0	2	0	2	0	1	2	2	0	0	0	0	1	2	2	0	2	0	2	2	2	2	2	1	2
	IWA5310	wsnp_Ex_rep_c66846_65240088	1A	66.71	0	2	2	2	2	2	2	2	0	0	2	2	0	0	0	2	2	0	0	0	0	2	0	2	0	.	2	2	0	0	0	0	.	2	2	0	2	0	2	2	2	2	2	.	2
	IWA2995	wsnp_Ex_c25734_34995416	1A	67.36	0	2	2	2	2	.	2	2	0	0	2	2	0	0	0	2	2	0	0	0	0	2	0	2	0	1	2	2	0	0	0	0	.	2	2	0	2	0	2	2	2	2	2	.	2
	IWA4179	wsnp_Ex_c534_1058778	1A	67.67	0	2	2	0	2	2	2	2	0	0	2	2	0	0	0	2	2	0	0	0	0	2	0	2	0	0	2	2	0	0	0	0	2	2	2	0	2	0	2	2	2	2	2	2	2
	IWA7577	wsnp_Ra_c12148_19539667	1A	68.84	0	2	2	2	2	2	2	2	0	0	2	2	0	0	0	2	2	0	0	0	0	2	0	2	0	1	2	2	0	0	0	0	1	2	2	0	2	0	2	2	2	2	2	1	2
	IWA7898	wsnp_Ra_c37745_45806931	1A	69.13	0	2	2	2	.	2	2	2	0	0	2	2	0	0	0	2	2	0	0	0	0	2	0	2	0	1	2	2	0	0	0	0	1	2	2	0	2	0	2	2	2	2	2	1	2
	IWA1594	wsnp_Ex_c12165_19452361	1A	69.44	0	2	2	2	2	2	2	2	0	0	2	2	0	0	0	2	2	0	0	0	0	2	0	2	0	.	2	0	0	0	0	0	.	2	2	0	2	0	2	2	2	2	2	.	2
	IWA5777	wsnp_JD_c10777_11374000	1A	69.76	0	2	2	2	2	2	2	2	0	0	2	2	0	0	0	2	2	0	0	0	0	2	0	2	0	.	2	0	0	0	0	0	.	2	2	0	2	0	2	2	2	2	2	.	2
	IWA6707	wsnp_Ku_c21316_31053745	1A	71.07	0	2	2	2	2	2	2	2	0	0	2	2	0	0	0	0	2	0	0	0	2	2	0	2	0	.	.	0	0	0	0	.	.	2	2	0	2	0	2	2	2	2	2	.	2
	IWA6708	wsnp_Ku_c21316_31053776	1A	71.38	0	2	2	2	2	.	2	2	0	0	2	2	0	0	0	0	2	0	0	0	2	2	0	2	0	1	.	0	0	0	0	.	.	2	2	0	2	0	2	2	2	2	2	1	2
	IWA4283	wsnp_Ex_c55986_58282517	1A	71.69	0	2	2	2	1	1	2	2	0	0	2	2	0	0	0	0	2	0	0	0	0	2	0	2	0	1	1	0	0	0	0	.	1	2	2	0	2	0	2	2	2	2	2	1	2
	IWA163	wsnp_BE445113A_Ta_2_2	1A	72.29	0	2	2	2	1	2	2	2	0	0	2	2	0	0	0	0	2	0	0	0	2	2	0	2	0	1	1	0	0	0	0	1	1	2	2	0	2	0	2	2	2	2	2	1	2
	IWA6553	wsnp_Ku_c15214_23756800	1A	72.29	0	2	2	2	.	.	2	2	0	0	2	2	0	0	0	0	2	0	0	0	2	2	0	2	0	1	1	0	0	0	0	0	1	2	2	0	2	0	2	2	2	2	2	1	2
	IWA162	wsnp_BE445113A_Ta_2_1	1A	72.29	0	2	2	2	2	2	2	2	0	0	2	2	0	0	0	0	2	0	0	0	2	2	0	2	0	1	2	0	0	0	0	1	2	2	2	0	2	0	2	2	2	2	2	1	2
	IWA7573	wsnp_Ra_c11877_19161832	1A	72.29	0	2	2	2	1	1	2	2	0	0	2	2	0	0	0	0	2	0	0	0	2	2	0	2	0	1	1	0	0	0	0	1	1	2	2	0	2	0	2	2	2	2	2	1	2
	IWA3419	wsnp_Ex_c3293_6072122	1A	72.29	0	2	2	2	2	2	2	2	0	0	2	2	0	0	0	0	2	0	.	0	2	2	0	2	0	2	2	0	0	0	0	.	2	2	2	0	2	0	2	2	2	2	2	2	2
	IWA8101	wsnp_Ra_c9209_15425473	1A	72.29	0	2	2	2	.	.	2	2	0	0	2	2	0	0	0	0	2	0	.	0	2	2	0	2	0	1	1	0	0	0	0	1	1	2	2	0	2	0	2	2	2	2	2	1	2
	Xcfa2129	SSR	1A	77.87	0	2	0	2	1	0	2	1	2	0	2	2	0	0	0	0	1	0	0	0	2	2	0	1	0	2	1	0	0	0	0	1	1	2	2	0	1	0	2	2	2	2	2	2	2
	IWA6341	wsnp_JG_c3720_1558699	1A	86.41	0	2	2	2	2	0	2	2	.	0	2	2	0	2	0	0	.	0	0	0	0	2	0	2	0	.	.	0	0	0	0	.	.	2	2	0	2	2	2	2	2	2	2	2	.
	IWA339	wsnp_BE517729A_Ta_2_1	1A	88.5	0	2	1	2	0	0	2	2	0	0	2	2	0	2	0	0	1	0	0	0	0	2	0	2	0	1	1	2	0	0	0	.	1	2	2	0	2	2	2	2	2	2	2	2	1
	IWA7145	wsnp_Ku_c5210_9290700	1A	88.5	0	2	1	2	0	0	2	2	0	0	2	2	0	2	0	0	1	0	0	0	0	2	0	2	0	1	1	2	0	0	0	1	1	2	2	0	2	2	2	2	2	2	2	2	1
	IWA3614	wsnp_Ex_c3749_6828492	1A	88.5	0	2	.	2	0	0	2	2	.	0	2	2	0	2	0	0	.	0	.	0	0	2	0	2	0	.	2	2	0	0	0	.	.	2	2	0	2	2	2	2	2	2	2	2	.
	IWA3859	wsnp_Ex_c43228_49605281	1A	88.5	0	2	1	2	0	0	.	2	0	0	2	2	0	2	0	0	1	0	0	0	0	2	0	2	0	1	.	2	0	0	0	.	.	2	2	0	2	2	2	2	2	2	2	2	.
	IWA3405	wsnp_Ex_c3258_6004611	1A	88.84	0	2	.	2	0	0	2	2	0	0	2	2	0	2	0	0	2	0	0	0	0	2	0	2	0	.	2	2	0	0	0	.	.	2	2	0	2	2	2	2	2	2	2	2	2
	IWA531	wsnp_BG263358A_Ta_2_3	1A	90.61	0	2	0	2	0	0	2	2	.	0	2	2	0	2	0	0	.	0	1	2	0	2	0	2	0	1	.	2	2	0	0	1	.	2	2	0	2	2	2	2	2	2	2	2	2
	IWA530	wsnp_BG263358A_Ta_2_1	1A	90.95	0	2	0	2	0	0	2	2	0	0	2	2	0	2	0	0	.	0	0	2	0	2	0	2	0	.	.	2	2	0	0	0	.	2	2	0	2	2	2	2	2	2	2	2	2
	IWA4538	wsnp_Ex_c6563_11378915	1A	94.19	0	2	.	2	0	0	2	0	0	0	2	0	0	2	0	0	.	0	1	2	2	2	0	2	0	.	.	2	2	0	0	1	.	2	2	0	2	2	2	2	2	2	2	2	2
	IWA1081	wsnp_CAP7_c3472_1623955	1A	94.89	0	2	1	.	0	0	2	0	.	0	.	0	0	2	0	0	1	0	.	2	.	2	0	2	0	1	1	2	2	0	0	1	1	2	2	0	2	2	2	2	.	2	0	2	2
	IWA577	wsnp_BG606986A_Ta_2_1	1A	95.88	0	2	1	2	0	0	2	0	0	0	2	0	0	2	0	0	2	0	.	2	2	2	0	2	0	1	0	2	2	0	0	2	1	2	2	0	2	2	2	2	2	2	0	2	2
	IWA3435	wsnp_Ex_c33452_41938159	1A	97.48	0	2	.	2	2	0	2	0	0	0	2	0	0	2	0	0	2	0	.	2	2	2	0	2	0	2	0	2	2	0	0	2	2	2	2	0	2	2	2	2	2	2	0	2	2
	IWA5047	wsnp_Ex_rep_c102067_87314043	1A	98.76	0	2	1	2	2	0	2	0	0	0	0	0	0	2	0	0	2	0	.	2	2	2	0	2	0	1	0	2	2	0	0	2	.	2	2	0	2	2	2	2	2	2	0	2	2
	IWA5046	wsnp_Ex_rep_c102067_87313597	1A	99.1	0	2	.	2	2	0	2	0	0	0	0	0	0	2	0	0	2	0	0	2	2	2	0	2	0	.	0	2	2	0	0	2	0	2	2	0	2	2	2	2	2	2	0	2	2
	IWA136	wsnp_BE443588A_Ta_2_2	1A	99.41	0	2	1	2	2	0	2	0	0	0	0	0	0	2	0	0	2	0	1	2	2	2	0	2	0	1	0	2	2	0	0	2	0	2	2	0	2	2	2	2	2	2	0	2	2
	IWA135	wsnp_BE443588A_Ta_2_1	1A	99.41	0	2	1	2	2	0	2	0	0	0	0	0	0	2	0	0	2	0	0	2	2	2	0	2	0	1	0	2	2	0	0	2	0	2	2	0	2	2	2	2	2	2	0	2	2
	IWA691	wsnp_CAP11_c1815_982483	1A	100.04	0	2	.	2	2	0	2	0	0	0	0	0	0	2	0	0	2	0	0	2	2	2	0	2	0	.	0	2	2	0	0	2	0	2	2	0	2	2	2	2	2	2	0	2	2
	IWA3962	wsnp_Ex_c4612_8254533	1A	100.68	0	2	.	2	2	0	2	0	0	0	0	0	0	2	0	0	2	0	0	2	2	2	0	2	0	.	0	2	2	0	0	2	0	2	2	0	2	2	2	2	2	2	0	2	2
	IWA3195	wsnp_Ex_c28900_37982485	1A	101	0	2	1	2	2	0	2	0	0	0	0	0	0	2	0	0	2	0	0	2	.	2	0	2	0	1	0	2	2	0	0	2	0	2	2	0	2	2	2	2	2	2	0	2	2
	Xcfa2219	SSR	1A	103.55	0	2	0	2	2	0	2	0	0	0	0	0	0	2	0	0	0	0	0	2	2	2	0	2	2	0	0	2	2	0	0	2	0	2	2	0	2	2	2	2	2	2	0	2	0
	IWA1587	wsnp_Ex_c12123_19388313	1A	105.09	0	2	1	0	2	0	2	0	0	0	0	0	0	2	0	0	2	0	0	2	2	2	0	2	2	.	0	2	2	0	0	2	0	2	2	0	2	2	2	2	2	2	0	2	2
	IWA8135	wsnp_Ra_rep_c108284_91604017	1A	105.39	0	2	1	0	2	0	2	0	0	0	0	0	0	2	0	0	2	0	0	2	2	2	0	2	2	1	0	2	2	0	0	2	0	2	2	0	2	2	2	2	2	2	0	2	2
	IWA6975	wsnp_Ku_c3804_6986527	1A	106.02	0	2	.	0	2	0	2	0	0	0	0	0	0	2	0	0	2	0	.	2	2	2	0	2	0	.	0	2	2	0	0	2	0	2	2	0	2	2	2	2	2	2	0	2	2
	Xcfa2147	SSR	1A	107.67	0	2	2	0	2	0	2	0	0	0	0	0	0	2	0	0	0	0	0	2	2	2	0	2	2	2	0	2	2	2	0	2	2	2	2	0	2	2	2	2	2	2	0	2	2
	Xgwm99	SSR	1A	107.96	0	2	2	0	2	0	2	0	0	0	0	0	0	2	0	0	0	0	0	2	2	2	0	2	2	2	0	2	2	2	0	2	2	2	2	0	2	2	2	2	2	2	0	2	2
	wPt_733811	DArT	1A	108.84	0	2	2	0	2	0	2	0	0	0	0	0	0	2	0	0	0	0	0	2	2	2	0	2	2	2	0	2	2	2	0	2	2	2	2	0	2	2	2	2	2	2	0	2	2
	wPt_669499	DArT	1A	110.77	0	2	0	0	2	0	2	0	0	0	0	0	0	2	0	0	0	0	0	2	2	2	0	2	2	.	0	2	2	.	0	2	2	2	2	0	2	2	2	2	.	2	0	2	2
	Xgwm497	SSR	1A	111.72	0	2	0	2	2	0	2	0	0	0	0	0	0	2	0	0	0	0	0	2	2	2	0	2	2	1	0	2	2	1	0	2	2	2	2	0	2	2	2	2	2	2	0	2	2
	Xwmc716	SSR	1A	111.72	0	2	0	2	2	0	2	0	0	0	0	0	0	2	0	0	0	0	0	2	2	2	0	2	2	1	0	2	2	1	0	2	2	2	2	0	2	2	2	2	2	2	0	2	2
	wPt_5316	DArT	1A	112.3	0	2	0	0	2	0	2	0	0	0	0	0	0	2	0	0	0	0	0	2	2	2	0	2	2	0	0	2	2	0	0	2	.	2	2	0	2	2	2	2	2	2	0	2	2
	wPt_5367	DArT	1A	112.91	0	2	.	0	2	0	2	0	0	0	0	0	0	.	0	0	0	0	0	2	2	2	0	2	2	0	0	2	2	0	0	2	0	2	2	0	2	2	2	2	2	2	0	2	2
	IWA6152	wsnp_JD_c6664_7807201	1A	115.26	0	2	2	0	2	0	2	0	0	0	0	0	0	2	0	0	2	0	0	2	2	2	0	2	2	.	0	2	2	0	0	2	0	2	2	0	2	2	2	2	2	2	0	2	2
	Xwmc59	SSR	1A	116.87	0	2	2	0	2	0	2	0	0	0	0	0	0	2	0	0	0	0	0	2	2	2	0	2	2	2	0	2	2	0	0	2	2	2	2	0	2	2	2	2	2	2	0	2	2
	IWA2994	wsnp_Ex_c25730_34991010	1A	121.79	0	2	2	0	2	0	2	.	0	1	0	0	0	2	0	0	0	1	.	2	2	2	0	2	2	0	0	2	2	0	0	2	2	2	2	0	2	2	2	0	2	2	0	2	0
	IWA5491	wsnp_Ex_rep_c68058_66805898	1A	122.11	0	2	2	0	2	0	2	0	0	2	0	0	0	2	0	0	0	.	.	2	2	2	0	2	2	0	0	2	2	0	0	2	2	2	2	0	2	2	2	0	2	2	0	2	0
	IWA3378	wsnp_Ex_c3201_5910659	1A	124.42	0	2	2	0	2	0	2	0	0	.	0	0	0	2	0	0	0	.	0	2	2	2	0	2	2	0	2	2	2	0	0	2	2	2	2	0	2	2	2	0	2	2	0	2	0
	wPt_734288	DArT	1A	133.88	0	2	2	0	2	0	0	2	0	2	0	0	2	2	0	0	0	2	0	0	2	2	0	2	2	2	2	2	2	0	0	2	2	2	2	0	0	2	2	0	0	2	0	2	0
	wPt_6005	DArT	1A	136.69	0	2	2	0	2	.	0	2	0	2	2	0	2	2	0	0	0	2	0	2	2	2	0	2	2	2	2	2	2	0	0	2	2	2	2	0	0	2	2	0	0	2	0	2	0
	wPt_668205	DArT	1A	139.55	0	2	2	0	2	0	0	2	0	0	2	0	2	2	0	2	0	2	0	0	2	2	0	0	2	2	2	2	2	0	0	2	2	2	2	0	0	2	2	0	0	2	0	2	0
	IWA8523	wsnp_RFL_Contig3850_4199825	1A	140.74	0	2	2	0	2	0	0	1	0	0	2	0	2	2	0	2	0	2	1	0	2	2	0	0	2	2	2	2	2	0	0	2	1	2	2	0	0	2	0	0	0	2	0	2	0
	IWA5407	wsnp_Ex_rep_c67492_66096650	1A	141.05	0	2	2	0	2	0	0	2	0	.	2	0	2	.	0	2	0	2	.	0	2	2	0	0	2	2	2	2	2	0	0	2	1	2	2	0	0	2	0	0	0	2	0	2	0
	IWA2327	wsnp_Ex_c1861_3507281	1A	141.05	0	2	2	0	2	0	0	2	0	0	2	0	2	2	0	2	0	2	0	0	2	2	0	0	2	2	2	2	2	0	0	2	.	2	2	0	0	2	0	0	0	2	0	2	0
	IWA1306	wsnp_Ex_c102566_87702963	1A	141.67	0	2	2	0	2	0	0	2	0	0	2	0	2	2	0	2	0	2	0	0	2	2	0	0	2	2	0	2	2	0	0	2	.	2	2	0	0	2	0	0	0	2	0	2	0
	IWA1644	wsnp_Ex_c1255_2411550	1A	144.71	0	2	2	0	2	0	0	.	0	.	2	0	2	2	0	2	0	2	2	.	2	2	0	0	2	2	0	2	2	0	0	2	1	2	2	2	0	2	0	0	0	2	0	2	0
	IWA4123	wsnp_Ex_c52086_55808824	1A	146.33	0	2	2	2	2	0	0	2	0	0	2	0	2	2	0	2	0	2	2	0	2	2	0	0	2	2	0	2	2	0	0	2	1	2	2	2	0	2	2	0	0	2	0	2	0
	Xbarc17	SSR	1A	147.58	0	2	.	2	2	0	0	2	0	0	2	0	1	2	0	2	0	2	2	2	2	2	0	0	2	2	0	2	2	0	0	2	2	2	2	2	0	2	2	0	0	2	0	2	0
Group 2	IWA8148	wsnp_Ra_rep_c111777_93910754	1B	0	0	2	1	2	0	0	2	0	0	0	0	2	0	1	2	1	0	2	2	0	2	0	1	2	0	2	0	2	2	0	2	0	0	2	0	0	0	2	0	0	2	2	0	1	0
	IWA8081	wsnp_Ra_c8484_14372772	1B	1.78	0	2	2	2	0	0	2	0	0	0	0	0	0	1	2	2	0	2	2	0	2	0	1	2	0	2	0	2	2	2	2	0	0	2	0	2	0	2	0	0	2	2	0	1	0
	IWA7119	wsnp_Ku_c4951_8856170	1B	2.06	0	2	1	2	0	0	2	0	0	0	0	0	0	1	2	2	0	2	2	0	2	0	1	2	0	2	0	2	2	2	2	0	0	2	0	2	0	2	0	0	2	2	0	1	0
	wPt_1573	DArT	1B	2.95	0	2	2	2	0	0	2	0	0	0	0	0	0	0	2	0	0	2	2	0	2	0	2	2	0	2	0	2	2	2	2	0	0	2	0	2	0	2	0	0	2	2	0	2	0
	wPt_1248	DArT	1B	4.17	0	2	2	2	0	0	2	0	0	0	0	0	0	0	2	0	0	2	2	0	2	0	2	2	0	2	0	2	2	2	2	0	0	2	0	2	0	2	0	0	2	2	0	.	0
	IWA1953	wsnp_Ex_c14871_23001630	1B	4.78	0	2	1	2	0	0	2	0	0	0	0	0	0	1	2	1	0	2	2	0	2	0	1	2	0	2	0	2	2	2	.	0	0	2	0	2	0	2	0	0	2	2	0	.	0
	IWA491	wsnp_BF478690B_Ta_2_1	1B	5.08	0	2	1	2	0	0	2	0	0	0	0	0	0	1	2	1	0	2	2	0	2	0	1	2	0	2	0	2	1	2	1	0	0	2	0	2	0	2	0	0	2	2	0	0	0
	IWA4203	wsnp_Ex_c53976_57027635	1B	5.37	0	2	.	2	0	0	2	0	0	0	0	0	0	1	2	.	0	2	2	0	2	0	.	2	0	2	0	2	2	2	.	0	0	2	0	2	0	2	0	0	2	2	0	1	0
	IWA6917	wsnp_Ku_c33028_42580216	1B	5.37	0	2	.	2	0	0	2	0	0	0	0	0	0	.	2	.	0	2	2	0	2	0	.	2	0	2	0	2	2	2	2	0	0	2	0	2	0	2	0	0	2	2	0	0	0
	IWA7982	wsnp_Ra_c5088_9081927	1B	5.37	0	2	1	2	0	0	2	0	0	0	0	0	0	1	2	2	0	2	2	0	2	0	1	2	0	2	0	2	2	2	2	0	0	2	0	2	0	2	0	0	2	2	0	0	0
	Xwmc419	SSR	1B	5.68	0	2	0	2	0	0	2	0	0	0	0	0	0	0	2	0	0	2	2	0	2	0	2	2	0	2	0	2	2	2	2	0	0	2	0	2	0	2	0	0	2	2	0	2	0
	wPt_5485	DArT	1B	7.51	0	2	2	2	0	0	2	0	0	0	0	0	0	0	2	.	0	2	2	0	2	0	2	2	0	2	0	2	2	2	2	0	0	2	0	2	0	2	0	0	2	2	0	2	0
	IWA515	wsnp_BF485168B_Ta_2_1	1B	8.11	0	2	1	2	0	0	2	0	0	0	0	0	0	0	2	2	0	2	2	0	2	0	1	2	0	2	0	2	2	2	2	0	0	2	0	2	0	2	0	0	2	2	0	1	0
	IWA854	wsnp_CAP11_rep_c4185_1977142	1B	8.42	0	2	2	2	0	0	2	0	0	0	0	0	0	0	2	2	0	2	2	0	2	0	2	2	0	2	0	2	2	2	2	0	0	2	0	2	0	2	0	0	2	2	0	.	0
	IWA540	wsnp_BG274294B_Ta_2_3	1B	9.06	0	2	.	2	0	0	2	0	0	0	0	0	0	0	2	.	0	2	2	0	2	0	1	2	0	2	0	2	2	2	.	0	0	2	0	2	0	2	0	0	2	2	0	0	0
	IWA7275	wsnp_Ku_c7266_12549538	1B	9.66	0	2	1	2	0	0	2	0	0	0	0	0	0	0	2	1	0	2	2	0	2	0	1	2	0	2	0	2	1	2	1	0	0	2	0	2	0	2	0	0	2	2	0	1	0
	IWA6926	wsnp_Ku_c33530_43012957	1B	9.96	0	2	1	2	0	0	2	0	0	0	0	0	0	.	2	2	0	2	2	0	2	0	1	2	0	2	0	2	2	2	2	0	0	2	0	2	0	2	0	0	2	2	0	.	0
	IWA1890	wsnp_Ex_c1440_2764867	1B	10.58	0	2	.	2	0	0	2	0	0	0	0	0	0	0	2	.	0	2	2	0	2	0	1	2	0	2	0	2	2	2	2	0	0	2	0	2	0	2	0	0	2	2	.	.	0
	IWA8111	wsnp_Ra_rep_c101899_87126448	1B	11.51	0	2	.	2	0	0	2	0	0	0	0	2	2	0	2	2	0	2	2	0	2	0	.	2	0	2	0	2	2	2	2	0	0	2	0	2	0	2	0	0	2	2	2	0	0
	IWA2626	wsnp_Ex_c21559_30710510	1B	12.15	0	2	.	2	0	0	2	0	0	0	0	2	2	0	2	2	0	2	2	0	2	0	.	2	0	2	0	2	2	2	2	0	0	2	0	2	0	2	0	0	2	2	2	.	0
	IWA6558	wsnp_Ku_c15419_24019436	1B	12.47	0	2	.	2	0	0	2	0	0	0	0	2	2	0	2	.	0	2	2	0	2	0	.	2	0	2	0	2	2	2	2	0	0	2	0	2	0	2	0	0	2	2	.	.	0
	wPt_8279	DArT	1B	13.11	0	2	2	2	0	0	2	0	0	0	0	2	2	0	2	0	0	2	2	0	2	0	2	2	0	2	0	2	2	2	2	0	0	2	0	2	0	2	0	0	2	2	0	2	0
	wPt_8280	DArT	1B	14.36	0	2	2	2	0	0	2	0	0	0	0	2	2	0	2	.	0	2	2	0	2	0	2	2	0	2	0	2	2	2	2	0	0	2	.	2	0	2	0	0	2	2	0	2	0
	wPt_3227	DArT	1B	16.29	0	2	2	2	0	0	2	0	0	0	0	2	2	0	2	0	0	2	2	0	2	0	2	2	0	2	0	2	2	2	2	0	0	2	0	2	0	2	0	0	2	2	0	2	0
	wPt_0506	DArT	1B	16.9	0	2	2	2	0	0	2	0	0	0	0	2	2	0	2	0	0	2	2	0	2	0	2	2	0	2	0	2	2	2	2	0	0	2	0	2	0	2	0	0	2	2	0	2	0
	IWA7214	wsnp_Ku_c6158_10825959	1B	17.49	0	2	1	2	0	0	2	0	0	0	0	2	2	0	2	1	0	2	2	0	2	0	1	2	0	2	0	2	1	2	2	0	0	2	0	2	0	2	0	0	2	2	1	0	0
	IWA3189	wsnp_Ex_c28733_37836638	1B	19.47	0	2	.	2	0	0	2	0	0	0	0	2	2	0	2	.	0	2	2	0	2	0	.	2	0	0	0	2	2	2	2	0	0	2	0	2	2	2	0	0	2	.	2	.	0
	IWA5382	wsnp_Ex_rep_c67299_65844168	1B	20.13	0	2	.	2	0	0	2	0	0	0	0	2	2	0	2	2	0	2	2	0	2	0	.	2	0	0	2	2	2	2	2	0	0	2	0	2	2	2	0	0	2	.	.	.	0
	IWA3120	wsnp_Ex_c27644_36826484	1B	20.78	0	2	.	2	0	0	2	0	0	0	0	2	2	0	2	.	0	2	2	0	2	0	.	2	0	0	2	2	2	2	2	0	0	2	0	2	2	2	0	0	2	.	.	0	0
	IWA3384	wsnp_Ex_c32284_40970312	1B	20.78	0	2	.	2	0	0	2	0	0	0	0	2	2	0	2	2	0	2	2	0	2	0	.	2	0	0	2	2	2	2	2	0	0	2	0	2	2	2	0	0	2	.	2	.	0
	IWA8313	wsnp_RFL_Contig2220_1597321	1B	21.75	0	2	2	2	0	0	2	0	0	0	0	2	2	0	2	2	0	2	2	0	2	0	2	2	0	0	2	2	2	2	2	0	0	2	0	2	2	2	0	0	2	.	2	0	0
	IWA1164	wsnp_CAP8_c2023_1110474	1B	23	0	2	.	2	0	0	2	0	0	0	0	2	2	0	2	2	0	2	2	0	0	0	.	2	0	0	2	2	2	2	2	0	0	2	2	2	2	2	0	0	2	2	2	0	0
	IWA579	wsnp_BG606986B_Ta_2_1	1B	23.3	0	2	1	2	0	0	2	0	0	0	0	2	2	0	2	1	0	2	2	0	0	0	1	2	0	0	2	2	1	2	2	0	0	2	2	2	2	2	0	0	2	1	1	0	0
	wPt_9857	DArT	1B	24.19	0	2	2	2	0	0	2	0	0	0	0	2	2	0	2	0	0	2	2	0	0	0	2	2	0	0	2	2	2	2	2	0	0	2	2	2	2	2	0	0	2	2	0	0	0
	rPt_7906	DArT	1B	25.42	0	2	2	2	0	0	2	0	0	0	.	2	2	0	2	0	0	2	2	0	0	0	2	.	0	0	2	2	2	2	2	0	0	2	2	2	2	2	0	0	2	2	2	0	0
	wPt_729805	DArT	1B	31.16	0	2	2	2	0	2	2	0	0	0	0	0	2	2	2	0	0	2	2	0	0	0	2	2	0	0	0	2	2	2	2	0	2	2	2	2	2	2	0	.	2	.	0	0	0
	IWA3017	wsnp_Ex_c26083_35336771	1B	32.92	0	2	2	2	0	2	2	0	0	0	0	.	2	.	2	.	0	2	2	0	0	0	.	2	0	0	0	2	2	2	2	0	.	2	2	2	2	2	0	0	2	.	0	0	0
	IWA7037	wsnp_Ku_c41261_49287074	1B	33.58	0	2	2	2	0	2	2	0	0	0	0	2	2	2	2	2	0	2	2	0	0	0	2	2	0	0	0	2	2	2	2	0	2	2	2	2	2	2	0	0	2	2	0	0	0
	IWA255	wsnp_BE494527B_Ta_2_1	1B	33.58	0	2	2	2	0	2	2	0	0	0	0	2	2	1	2	2	0	2	2	0	0	0	1	2	0	0	0	2	2	2	2	0	2	2	2	2	2	2	0	0	2	1	0	0	0
	IWA2308	wsnp_Ex_c18384_27213023	1B	33.87	0	2	2	2	0	2	2	0	0	0	0	2	2	2	2	2	0	2	2	0	0	0	2	2	0	0	0	2	2	2	2	0	0	2	2	2	2	2	0	0	2	2	0	0	0
	IWA368	wsnp_BE590634B_Ta_2_5	1B	34.17	0	2	2	2	0	2	2	0	0	0	0	.	2	.	2	.	0	2	2	0	0	0	1	2	0	0	0	2	.	2	2	0	0	2	2	2	2	2	0	0	2	1	0	0	0
	IWA5861	wsnp_JD_c1544_2179305	1B	34.48	0	2	2	2	0	2	2	0	0	0	0	.	2	.	2	2	0	2	2	0	0	0	.	2	0	0	0	2	2	2	2	0	.	2	2	2	2	2	0	0	2	.	0	0	0
	IWA5862	wsnp_JD_c1544_2180289	1B	34.48	0	2	2	2	0	2	2	0	0	0	0	.	2	.	2	2	0	2	2	0	0	0	.	2	0	0	0	2	2	2	2	0	.	2	2	2	2	2	0	0	2	.	0	0	0
	IWA8246	wsnp_RFL_Contig1493_681815	1B	34.48	0	2	2	2	0	2	2	0	0	0	0	1	2	1	2	1	0	2	2	0	0	0	1	2	0	0	0	2	2	2	2	0	1	2	2	2	2	2	0	0	2	1	0	0	0
	IWA5749	wsnp_Ex_rep_c78209_74462664	1B	35.13	0	2	2	2	0	2	2	0	0	0	0	.	2	.	2	2	0	2	2	0	0	0	.	2	0	0	0	.	2	2	2	0	.	2	2	2	2	2	0	0	2	.	0	0	0
	IWA5915	wsnp_JD_c20621_18304110	1B	35.46	0	2	2	2	0	2	2	0	0	0	0	1	2	1	2	2	0	2	2	0	0	0	1	2	0	0	0	.	2	2	2	0	1	2	2	2	2	2	0	0	2	1	0	0	0
	wPt_9032	DArT	1B	37.37	0	2	2	2	2	2	2	0	0	0	0	0	2	0	2	0	0	0	2	0	0	0	0	2	0	0	0	0	2	2	2	0	2	2	2	2	2	2	0	0	2	2	0	0	0
	wPt_7066	DArT	1B	38.27	0	2	2	2	2	2	2	0	0	0	0	0	2	0	2	0	0	0	2	0	0	0	2	2	0	0	0	0	2	2	2	0	2	2	2	2	2	2	0	0	2	2	0	0	0
	wPt_6975	DArT	1B	39.49	0	2	2	2	2	2	2	0	0	0	0	.	2	0	2	0	0	0	2	0	0	0	2	2	0	0	0	0	2	2	2	0	2	2	2	2	2	2	0	0	2	2	0	0	0
	wPt_1403	DArT	1B	40.41	0	2	2	2	2	2	2	0	0	0	0	0	2	0	2	0	0	0	2	0	0	0	2	2	0	0	0	0	2	2	2	0	2	2	2	2	2	2	0	0	2	2	0	0	0
	IWA5352	wsnp_Ex_rep_c67098_65573819	1B	42.81	0	2	2	2	2	2	2	0	0	0	0	.	2	.	2	2	0	0	2	0	0	0	.	2	0	0	0	.	2	2	2	0	.	2	2	2	2	2	0	0	2	2	0	.	0
	IWA8507	wsnp_RFL_Contig3738_3992954	1B	43.13	0	2	2	2	2	2	2	0	0	0	0	.	2	.	2	2	0	0	2	0	0	0	.	2	0	0	0	.	2	2	2	0	.	2	2	2	2	2	0	0	2	2	0	.	0
	IWA3097	wsnp_Ex_c27176_36393952	1B	45.33	0	2	2	2	2	2	2	0	0	0	.	.	2	.	0	2	0	0	2	0	0	0	.	2	0	0	0	.	.	2	2	0	.	2	2	2	2	2	0	0	2	0	0	.	0
	IWA7422	wsnp_Ku_rep_c107952_93214466	1B	46.38	0	2	2	2	2	2	2	0	0	0	0	.	2	0	0	2	0	0	2	0	0	2	.	2	0	0	0	0	0	2	2	0	.	2	2	2	2	2	0	0	2	0	0	0	0
	wPt_9809	DArT	1B	48.77	0	2	2	2	.	2	2	0	0	0	0	2	2	2	0	0	0	0	2	0	0	2	2	2	0	0	0	2	2	2	2	0	2	2	2	2	2	2	0	0	2	0	0	0	0
	IWA695	wsnp_CAP11_c1902_1022408	1B	50.05	0	2	2	2	2	2	2	0	0	0	.	1	2	.	0	0	0	0	2	0	0	2	.	2	0	0	0	1	1	2	0	0	.	2	2	2	2	2	2	0	2	0	0	0	0
	wPt_2205	DArT	1B	50.68	0	2	2	2	2	2	2	0	0	0	0	0	2	2	0	0	0	0	2	0	0	2	2	2	0	0	0	.	2	2	0	0	2	2	2	2	2	2	2	0	2	0	0	0	0
	wPt_729773	DArT	1B	53.28	0	2	2	2	2	2	2	0	0	0	0	0	2	0	0	0	0	0	2	0	0	2	0	2	0	0	0	0	0	2	0	0	2	2	2	2	2	0	2	0	2	0	0	0	0
	IWA8542	wsnp_RFL_Contig395_4387107	1B	57.58	0	2	2	2	2	2	2	0	0	0	.	2	2	0	0	0	.	0	2	1	0	2	.	2	0	0	0	0	0	0	0	0	.	2	2	2	2	.	0	0	2	0	0	0	0
	wPt_4688	DArT	1B	59.93	0	2	2	2	2	2	.	0	0	0	0	2	2	0	0	0	2	0	2	2	0	2	2	2	0	0	0	2	2	0	0	0	2	2	2	2	2	2	0	0	2	0	0	0	0
	IWA1092	wsnp_CAP7_c4778_2155754	1B	64.19	0	2	2	.	2	.	0	0	0	0	0	2	2	0	0	0	.	0	2	1	0	2	1	2	0	0	0	0	0	0	0	0	1	2	2	2	2	0	0	0	2	1	0	0	0
	IWA8332	wsnp_RFL_Contig2403_1927045	1B	71.66	0	2	2	1	0	0	0	0	0	0	2	2	2	0	0	0	2	0	2	1	0	2	2	2	0	0	0	2	2	0	0	0	2	2	2	2	2	0	0	2	2	0	2	0	0
	IWA4525	wsnp_Ex_c649_1279852	1B	88.98	0	2	2	0	2	0	0	0	0	0	2	2	2	2	0	2	2	2	0	.	0	2	0	0	0	2	0	2	.	0	2	0	.	.	2	2	2	0	2	0	0	0	2	2	0
	IWA2928	wsnp_Ex_c24777_34031473	1B	92.84	0	2	2	0	2	0	0	0	0	0	2	2	2	2	0	2	2	2	0	.	0	2	0	0	0	2	0	2	.	0	2	0	.	.	2	2	2	0	2	0	0	0	2	2	0
	IWA2078	wsnp_Ex_c1597_3046039	1B	93.16	0	2	2	0	2	0	0	0	0	0	2	2	2	2	0	2	2	2	0	1	0	2	0	0	0	2	0	2	2	0	2	0	2	.	2	2	2	0	2	0	0	0	2	2	0
Group 3	wPt_744571	DArT	1D1	0	0	2	2	2	2	2	2	0	2	0	0	2	2	0	2	0	0	2	2	0	2	0	2	.	0	2	2	2	2	2	2	2	2	2	0	2	2	2	2	0	2	2	2	2	0
	wPt_3636	DArT	1D1	24.26	0	2	2	0	2	2	0	0	2	0	0	.	2	0	.	0	0	0	2	0	0	0	0	2	0	2	0	2	0	0	0	2	2	2	0	0	0	0	2	0	0	0	2	0	0
	wPt_730879	DArT	1D1	25.51	0	2	2	0	2	2	0	0	2	0	0	2	2	0	2	0	0	0	2	0	0	0	0	2	0	2	0	2	0	0	0	2	2	2	0	0	0	0	2	0	0	0	2	0	0
	wPt_732144	DArT	1D1	26.13	0	2	2	0	2	2	0	0	2	0	0	2	2	0	2	0	0	0	2	0	0	0	0	2	0	2	0	2	0	0	0	2	2	2	0	0	0	0	2	0	0	0	2	0	0
	wPt_7491	DArT	1D1	27.4	0	2	2	0	2	2	0	0	0	0	0	2	2	0	2	0	0	0	2	0	0	0	0	2	0	2	0	2	0	0	0	2	0	2	0	0	0	.	2	0	0	0	2	0	0
	wPt_730894	DArT	1D1	28.65	0	2	2	0	2	2	0	0	.	0	0	2	2	0	2	0	0	2	2	0	0	0	0	2	0	2	0	2	0	0	0	2	2	2	0	0	0	0	2	0	0	0	2	0	0
	Xbarc62	SSR	1D1	29.88	0	2	2	0	2	2	0	0	2	0	0	2	2	0	2	0	0	0	2	0	0	0	0	2	0	2	0	2	0	0	0	2	2	2	0	0	0	0	2	0	0	0	2	0	0
	wPt_2839	DArT	1D1	30.78	0	2	2	0	2	2	0	0	2	0	0	2	2	0	2	0	0	0	2	0	0	0	0	2	0	2	0	2	0	0	0	2	2	2	0	0	0	.	2	0	0	0	2	0	0
	wPt_7215	DArT	1D1	32.04	0	2	2	0	2	2	0	0	2	0	0	2	2	0	0	0	0	0	2	0	0	0	0	2	0	2	0	2	0	0	0	2	2	2	0	0	0	2	2	0	0	0	2	0	0
	wPt_7711	DArT	1D1	33.59	0	2	2	0	2	2	0	0	2	0	0	2	2	0	2	0	0	0	2	0	0	0	0	2	0	2	0	2	0	0	0	2	2	2	0	0	0	2	2	0	0	0	2	0	0
	Xwmc728b	SSR	1D1	34.18	0	2	0	2	2	2	0	0	2	0	0	2	2	0	2	0	0	0	2	0	0	0	0	2	0	2	0	2	0	0	0	2	2	2	0	0	0	2	2	0	0	0	2	0	0
	wPt_5721	DArT	1D1	45.21	0	2	2	0	2	2	0	0	2	2	2	2	2	.	2	2	.	2	2	0	0	2	0	2	0	2	0	2	2	0	2	2	2	2	2	0	.	2	2	0	0	0	2	2	0
	wPt_2968	DArT	1D1	45.54	0	2	2	0	2	2	0	0	2	.	2	2	2	2	2	2	2	2	2	0	0	2	0	2	0	2	0	2	2	0	2	2	2	2	2	2	2	2	2	0	0	0	2	2	0
	wPt_4497	DArT	1D1	46.94	0	2	2	0	2	2	0	0	2	.	2	2	2	2	2	2	.	2	2	0	0	2	0	2	0	2	0	2	0	0	2	2	2	2	2	2	2	2	2	0	0	0	2	2	0
	wPt_667092	DArT	1D1	49.56	0	2	2	0	2	2	0	0	0	2	2	2	2	2	.	2	2	2	.	0	0	2	0	.	0	2	0	2	2	0	2	2	2	2	2	2	2	0	2	0	0	0	2	2	0
	wPt_5253	DArT	1D1	51.96	0	2	2	0	2	.	0	0	0	2	2	2	2	2	2	2	2	2	0	0	0	2	0	2	0	2	0	2	2	0	2	0	2	2	2	2	2	0	2	0	0	0	2	2	0
	wPt_734314	DArT	1D1	53.21	0	2	2	0	2	0	0	0	0	2	2	2	2	2	0	2	2	2	0	0	0	2	0	0	0	2	0	2	2	0	2	0	2	2	.	2	2	0	2	0	0	0	2	2	0
	Xwmc728a	SSR	1D1	59.5	0	2	0	2	2	0	0	0	0	0	2	2	2	2	0	2	2	2	0	0	0	2	0	0	0	2	0	2	2	0	2	0	2	2	2	2	2	0	0	0	0	0	2	2	0
Group 4	wPt_734229	DArT	1D2	0	0	2	2	0	0	2	2	2	2	2	2	2	2	2	0	2	2	2	2	2	2	2	0	2	2	2	2	2	2	2	2	0	2	2	2	0	2	0	2	0	0	2	2	2	2
	IWA165	wsnp_BE445121D_Ta_2_2	1D2	16.19	0	2	2	0	0	2	2	2	0	2	2	0	2	0	0	2	0	0	2	0	1	2	0	0	2	2	0	2	0	0	2	2	2	2	1	0	2	0	0	0	0	0	0	1	0
	IWA1193	wsnp_CAP8_c458_368155	1D2	16.5	0	2	2	0	0	2	2	2	0	2	2	0	2	0	0	2	0	0	2	0	1	2	0	0	2	2	0	2	0	0	2	2	2	2	.	0	2	0	0	0	0	0	0	1	0
	wPt_666832	DArT	1D2	16.8	0	2	2	0	0	2	2	2	0	2	2	0	2	0	0	2	0	0	2	0	0	2	0	0	2	2	0	2	0	0	2	2	2	2	2	0	2	0	0	0	0	0	0	0	0
	Xbarc229	SSR	1D2	18.29	0	2	2	0	2	2	2	2	2	2	0	0	0	0	2	2	0	0	2	0	1	2	0	0	2	2	0	2	0	0	2	2	2	2	1	0	2	0	0	0	0	0	0	1	0
	Xcfd59	SSR	1D2	22.73	0	2	0	2	0	2	2	2	0	2	2	0	0	0	0	2	0	0	2	0	1	2	0	2	2	2	0	2	0	0	2	2	2	2	1	0	2	0	0	0	0	0	0	2	0
	wPt_6316	DArT	1D2	29.06	0	2	2	0	0	2	2	0	0	2	2	0	0	.	0	2	0	2	2	0	2	0	0	2	2	.	0	2	0	2	2	2	2	2	2	0	2	0	2	0	0	0	0	2	0
	wPt_8854	DArT	1D2	38.95	0	2	2	0	0	2	2	0	0	2	0	0	.	0	0	2	0	0	0	0	0	2	0	2	2	0	0	2	0	0	.	0	2	0	2	0	2	0	2	0	0	0	0	2	0
	IWA7702	wsnp_Ra_c193_406396	1D2	51.83	0	2	2	0	0	0	2	0	0	2	0	0	0	0	0	2	2	2	1	2	2	0	0	2	0	2	1	2	0	1	0	2	2	0	0	0	2	0	0	0	0	0	0	2	0
	IWA3549	wsnp_Ex_c35886_43950574	1D2	52.16	0	2	2	0	0	0	2	0	0	2	0	0	0	0	0	2	2	2	.	2	2	0	0	2	0	2	.	2	0	.	0	2	2	0	0	0	2	0	0	0	0	0	0	2	0
	IWA3547	wsnp_Ex_c35886_43949442	1D2	52.49	0	2	2	0	0	0	2	0	0	2	0	0	0	0	0	2	2	2	2	2	2	0	0	2	0	2	.	2	0	.	0	2	2	0	0	0	2	0	0	0	0	0	0	2	0
	IWA8156	wsnp_Ra_rep_c69384_66802201	1D2	53.82	0	2	2	0	0	0	2	2	0	2	0	0	0	0	0	2	2	2	2	2	2	0	0	2	0	2	0	2	0	0	0	2	2	0	0	0	2	0	0	0	0	0	0	2	0
	IWA5514	wsnp_Ex_rep_c68201_66980814	1D2	54.11	0	2	2	0	0	0	2	2	0	2	0	0	0	0	0	2	2	2	2	2	2	0	0	2	0	2	0	2	0	0	0	2	2	0	0	0	2	0	0	0	0	0	0	2	0
	IWA8173	wsnp_Ra_rep_c70864_68811253	1D2	54.11	0	2	2	0	0	0	2	2	0	2	0	0	0	0	0	2	2	2	1	2	2	0	0	2	0	2	0	2	0	0	0	2	2	0	0	0	2	0	0	0	0	0	0	2	0
	IWA2132	wsnp_Ex_c16429_24929065	1D2	54.43	0	2	2	0	0	0	2	2	0	2	0	0	0	0	0	2	2	0	.	2	2	0	0	2	0	2	0	2	0	0	0	2	2	0	0	0	2	0	0	0	0	0	0	2	0
	IWA3242	wsnp_Ex_c29613_38622101	1D2	54.77	0	2	2	.	0	0	2	2	0	2	0	0	0	0	0	2	2	0	.	2	2	0	0	2	0	2	0	2	0	0	0	2	2	.	0	0	2	0	0	0	0	0	0	2	0
	wPt_671869	DArT	1D2	56.1	0	2	2	.	0	0	2	2	0	2	0	0	0	0	0	2	2	2	2	.	2	0	0	2	0	2	0	2	0	0	0	2	2	.	0	0	2	0	0	0	0	0	0	2	0
	Xcfd27	SSR	1D2	58.63	0	2	2	0	0	0	2	2	0	2	0	0	0	0	0	2	2	2	2	2	2	0	0	2	0	2	0	2	0	0	0	2	2	0	0	0	2	0	0	0	0	0	0	2	0
Group 5	Xbarc212	SSR	2A	0	0	2	0	2	0	2	0	0	2	2	0	0	0	2	0	0	2	2	0	0	2	2	0	1	2	0	2	0	2	2	0	0	2	2	0	0	2	2	2	2	2	0	2	1	0
	Xbarc124	SSR	2A	2.4	0	2	0	2	0	2	0	0	2	2	0	0	0	2	0	0	2	2	0	0	2	2	0	0	2	0	2	0	2	2	0	0	2	2	0	0	2	2	2	2	2	0	2	0	0
	wPt_4533	DArT	2A	5.76	0	2	0	0	0	0	0	0	2	2	0	0	0	2	0	0	2	2	0	0	2	0	0	0	2	0	2	2	2	2	0	0	2	2	0	0	2	2	2	2	2	0	2	0	0
	Xgwm636	SSR	2A	8.17	0	2	0	2	0	2	0	0	2	2	0	0	0	2	0	0	2	2	0	0	2	0	0	0	2	0	2	2	2	2	0	0	2	2	0	0	2	2	2	2	2	0	2	0	0
	Xwmc667	SSR	2A	9.65	0	2	0	2	0	2	0	0	2	2	0	0	0	2	0	0	2	2	0	0	2	0	0	2	2	0	2	2	2	2	0	0	2	2	0	0	2	2	2	2	2	0	2	2	0
	wPt_4197	DArT	2A	10.23	0	2	2	0	0	2	0	0	2	2	0	0	0	2	0	0	2	2	0	0	2	0	0	2	2	0	2	2	2	2	0	0	2	2	0	0	2	2	2	2	2	0	2	2	0
	wPt_5647	DArT	2A	10.51	0	2	2	0	0	2	0	0	2	2	0	0	0	2	0	0	2	2	0	0	2	0	0	2	2	0	2	2	2	2	0	0	2	2	0	0	2	2	2	2	2	0	2	2	0
	IWA7736	wsnp_Ra_c21104_30458226	2A	11.14	0	2	.	0	0	2	0	0	2	2	0	0	0	2	0	.	2	2	.	0	2	0	0	.	2	0	0	.	2	2	0	0	2	2	0	0	2	2	2	2	2	0	2	0	0
	IWA4989	wsnp_Ex_c997_1906900	2A	11.79	0	2	.	0	0	2	0	0	2	2	0	0	0	2	0	.	2	2	0	0	2	2	0	0	2	0	0	.	2	2	0	0	2	2	0	0	2	2	2	2	2	0	2	0	0
	IWA6922	wsnp_Ku_c33374_42877546	2A	11.79	0	2	1	.	0	2	0	0	2	2	.	0	0	2	0	1	2	2	.	0	2	2	0	.	2	0	0	1	2	2	0	0	2	2	0	0	2	2	2	2	2	0	2	1	0
	IWA2426	wsnp_Ex_c19516_28482852	2A	12.41	0	2	0	0	0	2	0	0	2	2	0	0	0	2	0	0	2	2	0	0	2	2	0	0	2	0	0	0	2	2	0	0	2	2	0	0	2	2	2	2	2	0	2	0	0
	IWA6745	wsnp_Ku_c23598_33524490	2A	12.7	0	2	0	0	0	2	0	0	2	2	0	0	0	2	0	0	2	2	0	0	2	2	0	0	2	0	0	0	2	2	0	0	2	2	0	0	2	2	2	2	2	0	2	0	0
	IWA5423	wsnp_Ex_rep_c67619_66272209	2A	12.7	0	2	1	.	0	2	0	0	2	2	.	0	0	2	0	1	2	2	.	0	2	2	0	1	2	0	0	0	2	2	0	0	2	2	0	0	2	2	2	2	2	0	2	1	0
	Xgwm359	SSR	2A	31.44	0	2	2	0	0	2	2	0	2	0	0	0	0	2	0	0	0	2	0	0	2	2	0	2	2	0	2	0	2	0	2	0	.	2	0	2	2	2	2	2	2	0	0	0	0
	IWA4441	wsnp_Ex_c61879_61748626	2A	36.2	0	2	2	2	0	2	2	0	2	.	0	0	0	2	0	.	0	2	0	0	2	2	.	2	2	0	2	2	2	.	0	0	0	2	0	.	2	2	2	2	2	0	0	0	0
	IWA3235	wsnp_Ex_c2939_5423698	2A	36.89	0	2	2	2	0	2	2	0	2	0	2	0	0	2	0	1	2	2	0	0	2	2	.	2	2	0	2	2	2	.	0	0	0	2	0	1	2	2	2	2	2	0	0	0	0
	IWA2059	wsnp_Ex_c15740_24096817	2A	37.88	0	2	2	2	0	2	2	0	2	0	2	0	0	2	0	.	2	2	0	0	2	2	.	2	2	0	2	2	2	.	1	0	1	2	0	1	2	2	2	0	2	0	0	0	0
	IWA2696	wsnp_Ex_c22202_31392780	2A	38.23	0	2	2	.	0	2	2	0	2	0	2	0	0	2	0	.	2	2	0	0	2	2	.	2	2	0	2	2	2	.	.	0	.	2	0	.	2	2	2	0	2	0	0	0	0
	tPt_9405	DArT	2A	38.95	0	2	2	2	0	2	2	0	2	0	2	0	0	2	0	0	2	2	0	0	2	2	2	2	2	0	2	2	2	0	2	0	.	2	0	2	2	2	2	0	2	0	0	0	0
	Xwmc598	SSR	2A	46.73	0	2	2	2	0	2	2	0	2	0	2	0	2	2	0	0	2	2	0	0	2	2	0	2	2	2	2	2	2	2	0	0	0	2	0	0	2	2	0	0	2	0	0	0	0
	wPt_8068	DArT	2A	54.91	0	2	2	2	0	2	2	0	2	0	2	0	2	2	0	0	2	2	0	0	2	2	2	2	2	2	2	2	2	0	2	0	0	2	0	2	2	2	2	0	2	0	0	0	0
	wPt_6711	DArT	2A	56.12	0	2	2	2	0	2	2	0	2	0	2	0	2	2	0	0	2	2	0	0	2	2	2	2	2	2	2	2	2	0	2	0	0	2	0	2	2	2	2	0	2	0	0	0	0
	Ppd_A1	KASP	2A	62.22	0	2	0	2	0	2	2	0	2	0	2	0	2	2	0	0	2	2	0	0	2	2	2	2	2	2	2	2	2	0	2	0	1	2	0	2	2	2	2	0	2	0	0	0	0
	IWA4216	wsnp_Ex_c5412_9565527	2A	68.26	0	2	2	0	0	2	2	0	2	0	2	0	2	2	0	0	.	2	0	0	2	2	.	2	2	2	2	2	2	.	0	0	.	2	0	.	2	2	2	0	2	0	0	0	0
	IWA4212	wsnp_Ex_c5412_9564046	2A	68.58	0	2	2	0	0	2	2	0	2	0	2	0	2	2	0	0	2	2	0	0	2	2	.	2	2	2	2	2	2	.	0	0	.	2	0	.	2	2	2	0	2	0	0	0	0
	wPt_2384	DArT	2A	72.47	0	2	2	0	2	2	2	0	2	0	2	0	2	2	0	0	2	2	0	0	2	2	2	.	2	2	2	2	2	0	0	0	2	2	0	0	2	.	2	0	2	0	2	0	0
	wPt_6139	DArT	2A	73.76	0	2	.	0	2	2	2	0	2	0	2	.	2	2	0	0	2	2	0	0	2	2	2	2	2	2	2	2	2	0	0	0	2	2	0	0	2	2	2	0	2	0	2	0	0
	IWA6250	wsnp_JD_rep_c48914_33168544	2A	80.68	0	2	2	2	0	2	2	0	2	2	2	2	2	2	0	0	2	2	0	0	2	2	.	2	2	2	2	2	2	0	0	0	2	2	0	0	2	2	2	0	2	0	2	0	0
	IWA6566	wsnp_Ku_c15567_24224486	2A	86.92	0	2	1	2	0	2	2	0	2	2	1	2	2	2	0	1	2	2	0	0	.	2	1	2	2	2	2	2	2	2	0	0	2	.	0	1	2	2	2	0	2	0	1	0	0
	Xwmc522	SSR	2A	87.23	0	2	0	2	0	2	2	0	2	2	2	2	2	2	0	1	2	2	0	0	1	2	2	2	2	2	2	2	2	2	0	0	2	0	0	2	2	2	2	0	2	0	1	0	0
	wPt_9320	DArT	2A	88.43	0	2	0	2	0	2	2	0	2	2	0	2	2	2	0	0	2	2	0	0	0	2	2	2	2	2	2	2	2	2	0	0	2	0	0	2	2	2	2	0	2	0	0	0	0
	IWA8491	wsnp_RFL_Contig3604_3795252	2A	93.11	0	2	0	2	0	2	2	0	2	2	.	2	2	.	0	.	0	2	0	0	0	2	0	2	2	2	2	2	2	2	0	0	2	0	0	0	2	2	2	0	0	0	1	0	0
	IWA4027	wsnp_Ex_c4847_8646784	2A	95.85	0	2	0	.	0	.	.	0	.	.	0	.	.	0	0	0	0	.	0	0	0	.	0	.	.	.	2	.	.	.	0	0	.	0	0	0	.	2	2	0	0	0	0	0	0
	IWA2245	wsnp_Ex_c1767_3341220	2A	97.86	0	2	0	2	0	2	2	0	2	2	2	2	2	0	0	2	0	2	0	0	1	2	0	2	2	2	2	2	2	2	0	0	2	1	0	0	2	2	2	0	0	0	2	0	0
	IWA1256	wsnp_CD453913A_Ta_2_1	2A	97.86	0	2	0	.	0	2	2	0	2	2	.	2	2	0	0	.	0	2	0	0	0	2	0	2	2	2	2	2	2	2	0	0	2	0	0	0	2	2	2	0	0	0	.	0	0
	IWA5378	wsnp_Ex_rep_c67264_65795361	2A	99.18	0	2	0	2	0	2	2	0	2	2	0	2	2	0	0	.	0	2	0	0	0	2	0	2	2	2	2	2	2	2	0	0	2	0	0	0	2	2	2	0	0	0	.	0	0
	Xgwm95	SSR	2A	99.82	0	2	0	2	0	2	2	0	2	2	0	2	2	0	0	1	0	2	0	0	1	2	0	2	2	2	2	2	2	2	0	0	2	0	0	0	2	2	2	0	0	0	0	0	0
	IWA3842	wsnp_Ex_c42815_49298013	2A	101.03	0	2	0	2	0	2	2	0	2	2	0	2	2	0	0	1	0	2	0	0	0	2	0	2	2	2	2	2	2	2	0	0	2	0	0	0	0	2	2	0	0	0	1	0	0
	IWA6753	wsnp_Ku_c2413_4626451	2A	101.65	0	2	0	2	0	2	2	0	2	2	.	2	2	0	0	1	0	2	0	0	0	2	0	2	2	2	2	2	2	2	0	0	2	0	0	0	0	2	0	0	0	0	1	0	0
	Xbarc15	SSR	2A	103.49	0	2	0	2	0	2	2	0	2	2	0	2	2	0	0	0	0	2	0	0	2	2	0	2	2	2	2	2	2	2	0	0	2	0	0	0	0	2	0	0	0	0	0	0	0
	IWA5068	wsnp_Ex_rep_c102538_87682273	2A	105.72	0	2	0	2	0	2	2	0	2	0	.	2	2	0	0	1	0	2	0	0	0	2	0	2	2	2	2	2	2	2	0	0	2	0	0	0	0	2	0	0	0	0	1	0	0
	IWA812	wsnp_CAP11_c838_518859	2A	106.03	0	2	0	2	0	2	2	0	2	0	.	2	2	0	0	.	0	2	0	0	.	2	0	2	2	2	2	2	2	2	0	0	2	.	0	0	0	2	0	0	0	0	.	0	0
	IWA32	wsnp_BE403597A_Ta_2_1	2A	106.03	0	2	0	2	0	2	2	0	2	0	1	2	2	0	0	1	0	2	0	0	1	2	0	2	2	2	2	2	2	2	0	0	1	1	0	0	0	2	0	0	0	0	1	0	0
	IWA33	wsnp_BE403597A_Ta_2_2	2A	106.03	0	2	0	2	0	2	2	0	2	0	0	2	2	0	0	1	0	2	0	0	0	2	0	2	2	2	2	2	2	2	0	0	1	0	0	0	0	2	0	0	0	0	1	0	0
	IWA69	wsnp_BE406351A_Ta_2_1	2A	106.03	0	2	0	2	0	2	2	0	2	0	0	2	2	0	0	1	0	2	0	0	0	2	0	2	2	2	2	2	2	2	0	0	2	0	0	0	0	2	0	0	0	0	1	0	0
	IWA2807	wsnp_Ex_c2337_4379619	2A	106.31	0	2	0	2	0	2	2	0	2	0	0	2	2	0	0	1	0	2	0	0	0	2	0	2	2	2	2	2	2	2	0	0	.	0	0	0	0	2	0	0	0	0	1	0	0
	IWA70	wsnp_BE406351A_Ta_2_2	2A	106.31	0	2	0	2	0	2	2	0	2	0	1	2	2	0	0	1	0	2	0	0	1	2	0	2	2	2	2	2	2	2	0	0	2	1	0	0	0	2	0	0	0	0	1	0	0
	IWA71	wsnp_BE406351A_Ta_2_3	2A	106.31	0	2	0	2	0	2	2	0	2	0	0	2	2	0	0	1	0	2	0	0	0	2	0	2	2	2	2	2	2	2	0	0	2	0	0	0	0	2	0	0	0	0	1	0	0
	IWA3151	wsnp_Ex_c28204_37349164	2A	106.31	0	2	0	2	0	2	2	0	2	0	.	2	2	0	0	1	0	2	0	0	.	2	0	2	2	2	2	2	2	2	0	0	2	0	0	0	0	2	0	0	0	0	1	0	0
	IWA7947	wsnp_Ra_c4503_8155485	2A	108.09	0	2	0	2	0	2	2	0	2	0	0	0	2	0	0	1	0	2	0	0	0	2	0	2	2	2	2	2	2	1	0	0	2	0	0	0	0	2	0	0	0	0	1	0	0
	IWA3417	wsnp_Ex_c32910_41489631	2A	108.09	0	2	0	2	0	2	2	0	2	0	.	0	2	0	0	.	0	2	0	0	0	2	0	2	2	2	2	2	2	.	0	0	2	0	0	0	0	2	0	0	0	0	.	0	0
	wPt_2473	DArT	2A	112.81	0	2	2	2	0	2	2	2	2	2	2	0	2	2	0	2	0	2	0	0	0	2	0	2	2	2	2	2	2	2	0	0	2	0	0	0	2	2	0	0	0	0	0	0	.
	tPt_8937	DArT	2A	115.41	0	2	2	2	0	2	2	2	2	2	2	2	2	2	0	2	0	2	0	0	2	2	0	2	2	2	2	2	2	2	0	0	2	0	2	0	2	2	0	0	0	0	.	0	2
	IWA2612	wsnp_Ex_c21409_30544027	2A	120.75	0	2	2	2	1	2	2	0	2	2	2	1	2	0	0	2	0	2	0	2	.	2	0	2	2	2	2	2	0	.	0	0	2	.	.	0	2	2	0	0	0	0	0	0	.
	Xgwm47	SSR	2A	135.96	0	2	0	2	2	2	2	0	2	2	0	2	2	2	0	2	0	2	0	2	2	2	0	0	2	2	2	2	0	2	2	2	2	0	2	0	2	2	0	0	0	2	2	0	2
	Xgwm312	SSR	2A	146.53	0	2	0	2	2	2	2	0	2	2	1	2	2	0	0	2	0	2	0	2	1	2	0	0	2	2	2	.	0	2	0	0	2	0	2	0	2	2	0	0	0	0	0	0	0
	IWA7433	wsnp_Ku_rep_c68130_66991591	2A	146.82	0	2	0	2	2	2	2	0	2	2	1	2	2	0	0	2	0	2	0	2	1	2	0	0	2	2	2	2	0	2	0	0	2	0	2	0	2	2	0	0	0	0	0	0	0
	IWA7148	wsnp_Ku_c52392_57380485	2A	146.82	0	2	0	2	2	2	2	0	2	2	2	2	2	0	0	2	0	2	0	2	0	2	0	0	2	2	2	2	0	2	0	0	2	0	2	0	2	2	0	0	0	0	0	0	0
	IWA5216	wsnp_Ex_rep_c66358_64543401	2A	146.82	0	2	0	2	2	2	2	0	2	2	.	2	2	0	0	2	0	2	0	2	0	2	0	0	2	2	2	2	0	2	0	0	2	0	2	0	2	2	0	0	0	0	0	0	0
	IWA6286	wsnp_JD_rep_c61500_39461849	2A	146.82	0	2	0	2	2	2	2	0	2	2	.	2	2	0	0	2	0	2	0	2	0	2	0	0	2	2	2	2	0	2	0	0	2	0	2	0	2	2	0	0	0	0	0	0	0
	IWA7593	wsnp_Ra_c12874_20497763	2A	148.38	0	2	0	2	2	2	2	0	2	2	.	2	2	0	0	2	0	2	0	2	.	2	0	0	2	2	2	2	0	2	0	0	2	0	2	0	2	2	0	0	0	0	2	0	0
	IWA4375	wsnp_Ex_c59095_60108185	2A	148.69	0	2	0	2	2	2	2	0	2	2	1	2	2	0	0	2	0	2	0	2	2	2	0	0	2	2	2	2	0	2	0	0	2	0	2	0	2	2	0	0	0	0	2	0	0
	IWA7864	wsnp_Ra_c32271_41304469	2A	148.69	0	2	0	2	2	2	2	0	2	2	.	2	2	0	0	2	0	2	0	2	2	2	0	0	2	2	2	2	0	2	0	0	2	0	2	0	2	2	0	0	0	0	2	0	0
	IWA4373	wsnp_Ex_c59095_60108097	2A	148.69	0	2	0	2	2	2	2	0	2	2	.	2	2	0	0	2	0	2	0	2	2	2	0	0	2	2	2	2	0	2	0	0	2	0	2	0	2	2	0	0	0	0	2	0	0
	IWA2157	wsnp_Ex_c16627_25162391	2A	148.69	0	2	0	2	2	2	2	0	2	2	.	2	2	0	0	2	0	2	0	2	2	2	0	0	2	2	2	2	0	2	0	0	2	0	2	0	2	2	0	0	0	0	2	0	0
	IWA3629	wsnp_Ex_c3808_6925015	2A	149	0	2	0	2	2	2	2	0	2	2	.	2	2	0	0	2	0	2	0	2	2	2	0	0	2	2	2	2	0	2	0	0	2	0	2	0	2	2	0	0	0	0	2	0	0
	IWA173	wsnp_BE445431A_Td_2_1	2A	149.96	0	2	0	1	2	2	2	0	2	2	1	2	2	0	0	2	0	2	0	2	2	2	0	0	2	2	2	2	0	2	0	0	2	0	2	0	2	2	0	0	0	0	2	0	0
	wPt_5865	DArT	2A	154.06	0	2	2	2	2	2	2	0	2	2	2	2	2	0	0	2	0	2	2	2	2	2	0	0	2	2	2	2	0	2	0	0	2	0	2	0	0	2	2	0	0	0	2	0	0
	IWA6155	wsnp_JD_c6872_7985864	2A	163.15	0	2	2	0	2	0	2	0	2	2	2	2	2	0	0	2	0	0	2	2	2	2	0	0	0	2	2	2	0	2	2	0	2	0	0	0	.	2	2	0	2	.	2	0	0
	IWA5066	wsnp_Ex_rep_c102390_87572532	2A	164.38	0	2	2	0	2	0	2	0	2	2	2	2	2	0	0	2	0	0	.	2	2	2	0	0	0	2	2	2	0	2	2	0	2	0	0	0	.	2	2	0	2	.	2	0	0
	IWA6931	wsnp_Ku_c33884_43306422	2A	164.38	0	2	2	0	2	0	2	0	2	2	2	2	2	0	0	2	0	0	2	2	2	2	0	0	0	2	2	2	0	2	2	0	2	0	0	0	.	2	2	0	2	.	2	0	0
	IWA5959	wsnp_JD_c2578_3489735	2A	165.36	0	2	2	0	2	0	2	0	2	2	2	2	2	0	0	2	0	0	.	2	2	2	0	0	0	2	2	2	0	2	2	0	2	.	0	0	.	2	2	0	2	.	2	0	0
	IWA2938	wsnp_Ex_c24964_34219020	2A	165.68	0	2	2	0	2	0	2	0	2	2	2	2	2	0	0	2	0	0	2	2	2	2	0	0	0	2	2	2	0	2	2	0	2	0	0	0	.	2	2	0	2	2	2	0	0
	IWA5685	wsnp_Ex_rep_c70299_69243401	2A	169.66	0	2	0	0	2	0	2	0	2	2	2	2	2	0	0	2	0	0	2	2	.	0	0	0	0	2	2	2	0	2	2	0	2	0	0	0	.	2	2	0	2	.	2	0	0
	IWA5686	wsnp_Ex_rep_c70299_69243835	2A	169.98	0	2	0	0	2	0	2	0	2	2	.	2	2	0	0	2	0	0	.	2	1	0	0	0	0	2	2	2	0	2	2	0	2	0	0	0	.	2	2	0	2	.	2	0	0
	IWA4336	wsnp_Ex_c5740_10081171	2A	170.3	0	2	0	0	2	0	2	0	2	2	.	2	2	0	0	2	0	0	.	2	.	0	0	0	0	2	2	0	0	2	2	0	2	0	0	0	.	2	2	0	2	0	2	0	0
	IWA5872	wsnp_JD_c16315_15513268	2A	170.64	0	2	0	.	2	0	2	0	2	2	2	2	2	0	0	2	0	0	.	2	1	0	0	0	0	2	2	0	0	2	2	0	2	.	0	0	1	2	2	0	2	1	2	0	0
	IWA7412	wsnp_Ku_rep_c104451_90920763	2A	186.2	0	2	0	2	2	0	2	0	2	2	2	0	2	0	0	2	1	0	2	0	2	0	0	0	0	2	2	0	2	2	2	2	2	0	0	1	0	0	2	0	2	1	0	2	0
	wPt_0118	DArT	2A	189.54	0	2	0	2	2	0	2	0	2	2	2	0	2	0	2	2	.	0	2	0	.	0	0	0	0	2	2	0	2	2	2	2	.	0	0	0	0	0	2	0	2	2	.	2	0
	wPt_0801	DArT	2A	192.04	0	2	0	2	2	0	2	0	2	2	2	0	0	0	0	2	2	0	2	0	2	0	0	0	0	2	2	0	2	2	2	.	.	0	0	0	0	0	.	.	2	2	0	2	0
	wPt_9793	DArT	2A	194.71	0	2	0	2	2	0	2	0	2	2	2	0	0	0	0	2	2	0	2	0	2	0	0	0	0	2	2	0	2	2	2	2	2	0	0	0	0	0	2	0	2	2	0	0	0
	IWA1348	wsnp_Ex_c10555_17235832	2A	195.67	0	2	0	2	2	0	2	0	2	2	2	0	0	0	0	2	.	0	2	0	2	0	0	0	0	2	2	0	2	2	2	2	2	0	0	.	0	0	2	0	2	.	0	0	0
	IWA318	wsnp_BE498892A_Ta_2_1	2A	196.63	0	2	0	2	2	0	2	0	2	2	2	0	0	0	0	2	0	0	2	0	2	0	0	0	0	2	2	0	2	2	2	2	2	0	0	1	0	0	2	0	2	1	0	2	0
	IWA319	wsnp_BE498892A_Ta_2_25	2A	196.94	0	2	0	2	2	0	2	0	.	2	2	0	0	0	0	2	1	0	.	0	2	0	0	0	0	2	2	0	2	2	2	2	2	.	0	.	0	0	2	0	2	1	0	2	0
	IWA5759	wsnp_Ex_rep_c90786_81061397	2A	202.85	0	2	0	2	0	0	2	0	2	0	2	2	2	2	0	2	.	0	.	0	2	0	0	0	0	2	2	0	2	2	2	2	.	0	0	.	0	0	2	0	2	.	.	2	0
	IWA3809	wsnp_Ex_c4204_7594348	2A	204.48	0	2	0	2	0	0	2	2	2	0	2	2	2	2	0	2	0	0	2	2	2	0	0	0	0	2	2	0	2	2	2	2	.	0	0	.	0	0	2	0	2	0	0	2	0
	IWA4461	wsnp_Ex_c62466_62094300	2A	205.79	0	2	.	2	0	0	2	2	.	0	2	2	2	2	0	2	0	0	2	2	2	2	0	0	0	2	2	0	2	2	2	2	0	0	0	.	0	.	2	0	2	.	.	2	0
	IWA2777	wsnp_Ex_c2311_4327441	2A	206.13	0	2	.	2	0	0	2	2	2	0	2	2	2	2	0	2	.	0	2	2	2	2	0	0	0	2	2	0	2	2	2	2	.	0	0	.	0	0	2	0	2	.	.	2	0
	wPt_6662	DArT	2A	208.95	0	2	0	2	0	0	2	2	2	0	0	2	2	2	0	2	2	0	2	2	.	2	0	0	0	2	2	0	2	2	2	0	2	0	0	0	0	0	2	0	2	0	0	2	0
	wPt_665972	DArT	2A	210.19	0	2	0	2	0	0	2	2	2	0	0	2	2	2	0	2	2	0	2	2	2	2	0	0	0	2	2	0	2	2	2	0	2	0	.	0	0	0	2	0	2	0	0	2	0
	Xgwm311	SSR	2A	214.75	0	2	0	2	0	0	2	2	2	0	2	2	2	2	0	2	2	0	2	2	2	0	0	0	0	2	2	0	2	2	2	2	2	2	0	0	0	0	2	0	2	2	0	2	0
	Xgwm382b	SSR	2A	215.32	0	2	0	2	0	0	2	2	2	0	2	2	2	2	0	2	2	0	2	2	2	0	0	0	0	2	2	0	2	2	2	2	2	0	0	0	0	0	2	0	2	2	.	2	0
	wPt_2858	DArT	2A	215.32	0	2	0	2	0	0	2	2	2	0	2	2	2	2	0	2	2	0	2	2	2	0	0	0	0	2	2	0	2	2	2	1	2	0	0	0	0	0	2	0	2	1	0	2	0
	wPt_9586	DArT	2A	215.61	0	2	0	2	0	0	2	2	2	0	2	2	2	2	0	2	2	0	2	2	2	0	0	0	0	2	2	0	2	2	2	2	2	0	0	0	0	0	2	0	2	2	0	2	0
	wPt_668261	DArT	2A	219.52	0	2	0	2	0	0	2	2	2	0	2	2	2	2	0	2	2	0	.	2	2	2	.	0	0	2	.	0	2	2	2	2	0	0	0	0	0	0	2	0	2	2	2	2	0
	wPt_730757	DArT	2A	220.17	0	2	0	2	0	0	2	2	2	0	2	2	2	2	0	2	2	0	0	2	2	2	0	0	0	2	.	0	2	2	2	2	2	0	0	0	0	0	2	0	2	2	.	2	0
	wPt_800788	DArT	2A	223.97	0	2	0	.	0	0	2	2	2	0	.	2	2	2	0	2	2	0	2	2	2	2	0	0	0	2	2	0	0	2	2	.	2	0	0	.	0	0	2	0	2	2	0	2	0
	wPt_664140	DArT	2A	227.28	0	2	0	2	0	0	2	2	2	0	2	2	2	2	0	2	2	0	2	2	2	2	0	0	0	2	2	0	0	2	2	0	2	0	0	0	0	0	2	0	2	2	0	2	0
	wPt_7739	DArT	2A	229.6	0	2	0	2	0	0	2	2	2	0	2	2	2	2	0	2	2	0	2	2	2	2	0	0	0	2	2	0	0	2	2	.	2	0	0	0	0	0	2	0	2	2	0	2	0
	wPt_741201	DArT	2A	229.9	0	2	0	2	0	0	2	2	2	0	2	2	2	2	0	2	2	0	2	2	2	2	0	0	0	2	2	0	0	2	2	2	2	0	0	0	0	0	2	0	2	2	0	2	0
	IWA4491	wsnp_Ex_c63909_62932437	2A	230.84	0	2	1	2	0	0	2	2	2	0	2	2	2	2	0	2	1	0	2	2	2	2	0	0	0	2	2	0	0	2	2	2	.	0	0	.	0	0	2	0	2	1	0	2	0
	IWA4192	wsnp_Ex_c53729_56868062	2A	231.16	0	2	1	2	0	0	2	2	2	0	2	2	2	2	0	2	1	0	2	2	2	2	0	0	0	2	2	0	0	2	2	2	1	0	0	1	0	0	2	0	2	1	0	2	0
	IWA6963	wsnp_Ku_c3688_6797159	2A	231.16	0	2	1	2	0	0	2	2	2	0	2	2	2	2	0	2	1	0	2	2	2	2	0	0	0	2	2	0	0	2	2	2	1	0	0	1	0	0	2	0	2	1	0	2	0
	IWA7327	wsnp_Ku_c850_1758318	2A	231.16	0	2	0	2	0	0	2	2	2	0	2	2	2	2	0	2	0	0	2	2	2	2	0	0	0	2	2	0	0	2	2	2	2	0	0	.	0	0	.	0	.	0	0	2	0
	IWA4458	wsnp_Ex_c62466_62093520	2A	231.16	0	2	.	2	0	0	2	2	2	0	2	2	2	2	0	2	2	0	2	2	2	2	0	0	0	2	2	0	0	2	2	2	2	0	0	2	0	0	.	0	2	2	0	2	0
	Xgwm265	SSR	2A	246.33	0	2	0	0	0	0	2	2	2	0	2	2	2	2	0	2	2	0	2	2	2	2	0	0	0	2	2	0	0	2	2	2	2	0	0	0	0	0	2	0	2	2	0	2	0
Group 6	IWA6481	wsnp_Ku_c13068_20937906	2B	0	0	2	1	0	0	2	0	0	2	2	0	0	0	2	0	.	2	2	0	0	2	2	0	0	2	0	0	0	2	2	0	0	2	2	0	0	2	2	2	2	2	0	2	.	0
	wPt_733077	DArT	2B	20.47	0	2	0	2	2	0	2	0	0	0	2	0	2	0	0	0	0	0	0	0	2	2	2	0	0	2	0	0	2	0	0	2	0	0	2	.	0	0	0	0	0	2	0	2	2
	wPt_733314	DArT	2B	20.79	0	2	0	2	2	0	2	0	0	0	2	0	2	0	0	0	0	0	0	0	2	2	2	0	0	2	0	0	2	0	0	2	0	0	2	0	0	0	0	0	0	2	0	2	2
	IWA7545	wsnp_Ra_c10712_17572884	2B	33.25	0	2	0	2	2	0	2	0	2	0	2	0	2	2	0	0	0	2	0	0	2	2	2	0	0	2	0	2	2	0	0	2	0	0	2	1	1	2	2	0	0	2	2	2	2
	IWA6219	wsnp_JD_c930_1368255	2B	33.57	0	2	0	2	2	0	2	0	2	0	2	0	2	2	0	0	0	2	0	0	2	2	2	0	0	2	0	2	2	0	0	2	0	0	2	.	.	2	2	0	0	2	2	2	2
	Xwmc264	SSR	2B	34.2	0	2	0	.	2	0	2	0	2	0	2	0	2	2	0	0	0	2	0	0	2	2	2	0	0	2	0	2	2	0	0	2	0	0	2	0	2	2	2	0	0	2	2	2	2
	wPt_2106	DArT	2B	35.12	0	2	0	2	2	0	2	0	2	0	2	0	2	2	0	0	0	2	0	0	2	2	2	0	0	2	0	2	2	0	0	2	0	0	2	0	2	0	2	0	0	2	2	2	2
	wPt_3565	DArT	2B	38.7	0	2	0	2	2	0	2	0	2	0	2	0	2	2	.	0	0	2	0	0	2	2	2	0	0	2	0	2	2	0	0	2	2	0	2	2	2	0	2	0	0	2	2	2	2
	wPt_9274	DArT	2B	41.91	0	2	0	2	0	0	2	0	2	0	2	0	2	2	0	0	0	2	0	0	2	2	2	0	0	2	0	.	2	0	0	2	0	0	.	0	2	0	2	0	0	2	2	2	2
	wPt_9230	DArT	2B	42.83	0	2	0	2	0	0	2	0	2	0	2	0	2	2	0	0	0	2	0	0	2	2	2	0	0	2	0	0	2	0	0	2	0	0	2	0	2	0	0	0	0	2	2	2	2
	wPt_0100	DArT	2B	43.42	0	2	0	2	0	2	2	0	2	0	2	0	2	2	0	0	0	2	0	0	2	2	2	0	0	2	0	0	2	0	0	2	0	0	.	0	2	0	0	0	0	2	2	2	2
	IWA4953	wsnp_Ex_c9706_16040258	2B	44.05	0	2	0	.	0	2	2	0	2	0	2	0	2	2	0	0	0	2	0	0	2	2	2	0	0	2	0	2	2	0	0	2	0	0	.	.	1	0	0	0	0	2	2	2	2
	wPt_3390	DArT	2B	45.06	0	2	0	.	0	0	2	0	2	0	2	0	2	2	0	0	0	2	0	0	2	2	2	0	0	2	0	2	2	0	0	2	0	0	.	.	2	0	0	0	0	2	2	2	2
	wPt_4916	DArT	2B	46.02	0	2	0	2	0	2	2	0	2	0	2	0	2	2	0	0	0	2	0	0	2	2	2	0	0	2	0	2	2	0	0	2	0	0	2	2	2	0	0	0	0	2	2	2	2
	Xwmc382	SSR	2B	46.61	0	2	0	2	0	0	2	0	2	0	2	0	2	2	0	0	0	2	0	0	2	2	2	0	0	2	0	2	2	0	0	2	0	0	2	2	2	0	0	0	0	2	2	2	2
	IWA6262	wsnp_JD_rep_c49438_33652645	2B	47.19	0	2	0	2	0	0	2	0	2	0	2	0	2	2	0	0	0	2	0	0	2	2	2	0	0	2	0	2	2	0	0	2	0	0	2	2	2	0	0	0	0	2	2	2	2
	IWA6008	wsnp_JD_c3288_4296662	2B	53.6	0	2	0	2	2	0	2	0	2	0	2	0	2	2	0	0	0	2	0	0	2	2	2	0	0	2	0	2	2	0	0	2	0	0	2	2	2	0	2	0	0	2	2	2	2
	IWA1799	wsnp_Ex_c13686_21480826	2B	55.73	0	2	0	2	2	0	2	0	2	0	2	0	2	2	0	0	0	2	0	0	2	2	2	0	0	2	0	2	2	0	0	2	0	0	2	.	.	2	2	0	0	2	2	2	2
	wPt_7995	DArT	2B	56.76	0	2	0	2	2	0	2	0	2	0	2	0	2	2	0	0	0	2	0	0	2	2	2	0	0	2	0	2	2	0	0	2	0	0	2	2	2	2	2	0	0	2	2	2	2
	IWA5772	wsnp_JD_c10389_11059599	2B	58.18	0	2	0	2	2	0	2	0	2	0	2	0	2	2	0	0	0	2	0	0	2	2	2	0	0	2	0	2	2	0	0	2	0	0	2	.	.	2	2	0	0	2	2	2	2
	Xwmc243	SSR	2B	72.88	0	2	2	2	2	0	2	0	0	2	2	0	2	2	2	0	0	0	0	0	2	2	0	0	2	2	0	2	0	0	0	0	0	0	0	0	2	2	2	0	0	2	2	2	2
	Xwmc154	SSR	2B	77.93	0	2	0	2	2	0	2	0	0	2	2	2	2	2	2	2	0	0	0	0	2	2	0	0	2	2	0	2	0	2	2	0	1	0	0	0	2	2	2	0	0	2	2	2	2
	IWA2117	wsnp_Ex_c163_321026	2B	81.88	0	2	0	2	2	0	2	0	0	2	.	2	2	2	2	2	0	0	1	0	2	2	0	0	2	2	0	2	0	2	2	0	2	0	0	0	2	2	2	0	0	2	2	1	2
	IWA1360	wsnp_Ex_c10596_17293363	2B	82.57	0	2	0	.	2	0	2	0	0	2	1	2	2	2	2	2	0	0	1	0	2	2	0	0	2	2	0	0	0	2	2	0	2	0	0	0	2	2	2	0	0	2	2	.	2
	IWA6474	wsnp_Ku_c12721_20478606	2B	82.9	0	2	0	2	2	0	2	0	0	2	.	2	2	2	2	2	0	0	.	0	2	2	0	0	2	2	0	0	0	2	2	0	2	0	0	0	2	2	2	0	0	2	2	.	2
	wPt_3983	DArT	2B	83.22	0	2	0	2	2	0	2	0	0	2	2	2	2	2	2	2	0	0	0	0	2	2	0	0	2	2	0	0	0	2	2	0	2	0	0	0	2	2	2	0	0	2	2	2	2
	wPt_3561	DArT	2B	83.53	0	2	0	2	2	0	2	0	0	2	2	2	2	2	2	2	0	0	0	0	2	2	0	0	2	2	0	.	0	2	2	0	2	0	0	0	2	2	2	0	0	2	2	2	2
	wPt_9423	DArT	2B	83.83	0	2	0	2	2	0	2	0	0	2	2	2	2	2	2	2	0	0	0	0	2	2	0	0	2	2	0	2	0	2	2	0	2	0	0	0	2	2	2	0	0	2	2	2	2
	wPt_4664	DArT	2B	84.12	0	2	0	2	2	0	2	0	0	2	2	2	2	2	2	2	0	0	0	0	2	2	0	0	2	2	0	2	0	2	2	0	2	0	0	0	2	2	2	0	0	2	2	2	2
	IWA6048	wsnp_JD_c42879_30043973	2B	84.73	0	2	0	2	2	0	2	0	0	2	.	2	2	2	2	2	0	0	1	0	2	2	0	0	2	2	0	2	0	2	2	0	2	0	0	0	2	2	2	0	0	2	2	.	2
	IWA6085	wsnp_JD_c5064_6183978	2B	84.73	0	2	0	2	2	0	2	0	0	2	1	2	2	2	2	2	0	0	1	0	2	2	0	0	2	2	0	2	0	2	2	0	2	0	0	0	2	2	2	0	0	2	2	.	2
	IWA1930	wsnp_Ex_c14711_22788586	2B	84.73	0	2	0	2	2	0	2	0	0	2	.	2	2	2	2	2	0	0	.	0	2	2	0	0	2	2	0	2	0	2	2	0	2	0	0	0	2	2	2	0	0	2	2	.	2
	IWA889	wsnp_CAP11_rep_c8489_3665230	2B	85.03	0	2	0	2	2	0	2	0	0	2	1	2	2	2	2	2	0	0	1	0	2	2	0	0	2	2	0	2	0	2	2	0	2	0	0	0	2	2	2	0	0	2	2	0	2
	Xbarc200	SSR	2B	86.81	0	2	0	2	2	0	2	0	0	2	0	2	2	2	2	2	0	0	0	0	2	2	0	0	2	2	0	2	0	2	2	0	2	0	0	0	2	2	2	0	0	2	2	2	2
	IWA1359	wsnp_Ex_c10596_17293192	2B	88.39	0	2	0	2	2	0	2	0	0	2	.	2	2	2	2	2	0	0	1	0	2	2	0	0	2	2	0	0	0	2	2	0	2	0	0	0	2	2	2	0	0	2	2	1	2
	Ppd_B1	KASP	2B	94.63	0	2	0	2	2	2	2	0	0	2	0	2	2	2	2	2	0	0	2	0	2	2	0	2	2	2	0	2	2	2	2	2	2	0	2	0	2	2	0	0	0	2	2	2	2
	IWA4554	wsnp_Ex_c66052_64232430	2B	99.22	0	2	0	2	2	2	2	0	0	2	2	2	2	2	2	2	0	0	.	0	2	2	0	0	2	2	0	0	.	2	2	2	2	0	2	0	2	2	0	0	0	2	2	.	2
	IWA6452	wsnp_Ku_c12022_19520410	2B	101.08	0	2	0	2	2	2	2	0	0	2	2	2	2	2	2	2	0	0	2	0	2	2	0	0	2	2	0	0	2	2	2	2	2	0	2	0	2	2	0	0	0	2	2	2	2
	IWA6893	wsnp_Ku_c31_62657	2B	101.69	0	2	0	2	2	2	2	0	0	2	.	2	2	2	2	2	0	0	1	0	2	.	0	0	2	2	0	0	1	2	2	2	2	0	.	0	2	2	0	0	0	2	2	1	2
	wPt_2600	DArT	2B	102.62	0	2	0	2	2	2	2	0	0	2	2	2	2	2	2	2	0	0	0	0	2	0	0	0	2	2	0	0	2	2	2	2	2	0	0	0	2	2	0	0	0	2	2	2	2
	Xwmc770	SSR	2B	104.41	0	2	0	2	2	2	2	0	0	1	2	2	2	2	2	2	0	0	0	0	2	0	0	0	2	2	0	0	1	2	2	2	2	0	0	0	2	2	0	0	0	2	2	2	2
	wPt_666389	DArT	2B	105.29	0	2	0	2	2	2	2	0	0	2	2	2	2	2	2	2	0	0	0	0	2	0	0	0	2	2	0	0	2	2	2	2	2	0	0	0	2	2	0	0	0	2	2	2	2
	wPt_8492	DArT	2B	106.24	0	2	0	2	2	2	2	0	.	2	.	.	2	2	2	2	0	0	0	0	2	0	0	0	2	2	0	0	0	2	2	2	2	0	0	0	2	2	0	0	0	2	2	2	2
	wPt_1064	DArT	2B	106.55	0	2	0	2	2	2	2	0	0	2	.	2	2	2	2	2	0	0	0	0	2	0	0	0	2	2	0	0	0	2	2	2	2	0	0	0	2	2	0	0	0	2	2	2	2
	wPt_5556	DArT	2B	107.15	0	2	0	2	2	2	2	0	0	2	0	2	2	2	2	2	0	0	0	0	2	0	0	0	2	2	0	0	0	2	2	2	2	0	0	0	2	2	0	0	0	2	2	2	2
	IWA8083	wsnp_Ra_c8489_14382125	2B	107.45	0	2	0	2	2	2	2	0	0	2	1	2	2	2	2	2	0	0	1	0	2	1	0	0	2	2	0	0	1	2	2	2	2	0	1	0	2	2	0	0	0	2	2	1	2
	IWA1087	wsnp_CAP7_c402_217331	2B	109.05	0	2	0	2	2	2	2	0	0	2	.	2	2	2	2	.	0	0	.	0	2	.	0	0	2	2	0	0	0	2	2	2	2	0	2	0	2	2	0	0	0	2	2	.	2
	tPt_0043	DArT	2B	111.08	0	2	0	2	2	2	2	0	0	2	0	2	2	2	2	.	0	0	0	0	2	0	0	0	2	.	0	0	0	2	.	2	.	0	0	0	2	2	0	0	0	2	2	2	2
	wPt_6174	DArT	2B	112.09	0	2	0	2	2	2	2	.	0	2	.	2	2	.	2	2	0	0	0	0	2	0	0	0	2	2	0	0	0	2	2	2	2	0	.	0	2	2	0	0	0	2	2	2	2
	tPt_9065	DArT	2B	112.75	0	2	0	2	2	0	2	0	0	2	0	2	2	2	2	2	0	0	0	0	2	0	0	0	2	2	0	0	0	2	2	2	2	0	.	0	2	2	0	0	0	2	2	2	2
	IWA8182	wsnp_Ra_rep_c71728_69843225	2B	113.35	0	2	0	2	2	2	2	0	0	2	1	2	2	2	2	1	0	0	1	0	2	1	0	0	2	2	0	0	0	2	2	2	2	0	1	0	2	2	0	0	0	2	2	1	2
	Xgwm148	SSR	2B	113.35	0	2	0	2	2	2	2	0	0	2	2	2	2	2	2	2	0	0	0	0	2	0	0	0	2	2	0	0	0	2	2	2	2	0	0	0	2	2	0	0	0	2	2	2	2
	IWA608	wsnp_BM140364B_Ta_2_3	2B	113.64	0	2	0	2	2	2	2	0	0	2	2	2	2	2	2	1	0	0	1	0	2	1	0	0	2	2	0	0	0	2	2	2	2	0	1	0	2	2	0	0	0	2	2	1	2
	IWA607	wsnp_BM140364B_Ta_2_1	2B	113.93	0	2	0	2	2	2	2	0	0	2	1	2	2	2	2	1	0	0	1	0	2	1	0	0	2	2	0	0	0	2	2	2	2	0	1	0	2	2	0	0	0	2	2	1	2
	IWA762	wsnp_CAP11_c3947_1866837	2B	113.93	0	2	0	2	2	2	2	0	0	2	1	2	2	2	2	1	0	0	1	0	2	1	0	0	2	2	0	0	0	2	2	2	2	0	1	0	2	2	0	0	0	2	2	0	2
	Xbarc183b	SSR	2B	114.22	0	2	0	0	2	2	2	0	0	2	0	2	2	2	2	2	0	0	0	0	2	0	0	0	2	2	0	0	0	2	2	2	2	0	0	0	2	2	0	0	0	2	2	0	2
	BE444297	STS	2B	115.39	0	2	0	1	2	2	2	0	0	2	1	2	2	2	2	0	0	0	0	0	2	0	0	0	2	2	0	0	0	2	2	2	2	0	0	0	2	2	0	0	0	2	2	0	2
	IWA6509	wsnp_Ku_c13905_22034406	2B	115.69	0	2	0	2	2	2	2	0	0	2	.	2	2	2	2	1	0	0	1	0	2	1	0	0	2	2	0	0	0	2	2	2	2	0	0	0	2	2	0	0	0	2	2	1	2
	IWA7076	wsnp_Ku_c4507_8157580	2B	115.69	0	2	0	2	2	2	2	0	0	2	1	2	2	2	2	0	0	0	0	0	2	1	0	0	2	2	0	0	0	2	2	2	2	0	0	0	2	2	0	0	0	2	2	1	2
	IWA7661	wsnp_Ra_c16822_25566950	2B	115.69	0	2	0	2	2	2	2	0	0	2	1	2	2	2	2	1	0	0	1	0	2	1	0	0	2	2	0	0	0	2	2	2	2	0	0	0	2	2	0	0	0	2	2	0	2
	IWA2670	wsnp_Ex_c22010_31185638	2B	115.97	0	2	0	.	2	2	2	0	0	2	1	2	2	2	2	1	0	0	1	0	2	1	0	0	2	2	0	0	0	2	2	2	2	0	1	0	2	2	0	0	0	2	2	.	2
	IWA429	wsnp_BF202681B_Ta_2_2	2B	115.97	0	2	0	2	2	2	2	0	0	2	1	2	2	2	2	1	0	0	1	0	2	1	0	0	2	2	0	0	0	2	2	2	2	0	0	0	2	2	0	0	0	2	2	0	2
	IWA50	wsnp_BE404601B_Ta_2_1	2B	116.28	0	2	0	2	2	2	2	0	0	2	2	2	2	2	2	1	0	0	1	0	2	1	0	0	2	2	0	0	0	2	2	2	2	0	2	0	2	2	0	0	0	2	2	1	2
	IWA7951	wsnp_Ra_c46023_52004149	2B	117.15	0	2	0	2	2	2	2	0	0	2	1	2	2	2	2	1	0	0	1	0	2	1	0	0	2	2	0	0	0	2	2	2	2	0	2	0	2	2	0	0	0	2	2	0	2
	IWA4102	wsnp_Ex_c51461_55394646	2B	117.46	0	2	0	2	2	2	2	0	0	2	.	2	2	2	2	.	0	0	.	0	2	.	0	0	2	2	0	0	0	2	2	2	2	0	2	0	2	2	0	0	0	2	2	0	2
	IWA7263	wsnp_Ku_c7096_12264232	2B	117.76	0	2	0	2	2	2	2	0	0	2	1	2	2	2	2	1	0	0	1	0	2	1	0	0	2	2	0	0	0	2	2	2	2	0	2	0	2	2	0	0	0	2	2	0	2
	IWA6135	wsnp_JD_c6350_7516597	2B	117.76	0	2	0	2	2	2	2	0	0	2	.	2	2	2	2	.	0	0	0	0	2	.	0	0	2	2	0	0	0	2	2	2	2	0	2	0	2	2	0	0	0	2	2	0	2
	IWA6476	wsnp_Ku_c12900_20727771	2B	118.05	0	2	0	2	2	2	2	0	0	2	2	2	2	2	2	2	0	0	2	0	2	2	0	0	2	2	0	0	0	2	2	2	2	0	2	0	2	2	0	0	0	2	2	.	2
	IWA439	wsnp_BF291736B_Ta_1_1	2B	118.05	0	2	0	2	2	2	2	0	0	2	1	2	2	2	2	1	0	0	1	0	2	1	0	0	2	2	0	0	0	2	2	2	2	0	2	0	2	2	0	0	0	2	2	1	2
	IWA3258	wsnp_Ex_c30037_39004913	2B	118.63	0	2	0	.	2	2	2	0	0	2	1	2	2	2	2	1	0	0	1	0	2	1	0	0	2	2	0	0	0	2	2	2	2	0	2	0	2	2	0	0	0	2	2	1	2
	IWA7269	wsnp_Ku_c7188_12418573	2B	118.63	0	2	0	2	2	2	2	0	0	2	1	2	2	1	2	1	0	0	1	0	2	1	0	0	2	2	0	0	0	2	2	2	2	0	2	0	2	2	0	0	0	2	2	1	2
	IWA8517	wsnp_RFL_Contig3802_4108582	2B	118.63	0	2	0	2	2	2	2	0	0	2	.	2	2	2	2	1	0	0	1	0	2	1	0	0	2	2	0	0	0	2	2	2	2	0	2	0	2	2	0	0	0	2	2	1	2
	IWA8244	wsnp_RFL_Contig1418_565105	2B	118.92	0	2	0	2	2	2	2	0	0	2	1	2	2	2	2	1	0	0	1	0	2	2	0	0	2	2	0	0	0	2	2	2	2	0	2	0	2	2	0	0	0	2	2	1	2
	IWA8112	wsnp_Ra_rep_c103071_87770006	2B	119.21	0	2	0	2	2	2	2	0	0	2	1	2	2	2	2	1	0	0	1	0	2	1	0	0	2	2	0	0	0	2	2	2	2	0	2	0	2	2	0	0	0	2	2	1	2
	IWA2025	wsnp_Ex_c1541_2943791	2B	119.21	0	2	0	2	2	2	2	0	0	2	1	2	2	2	2	1	0	0	1	0	2	1	0	0	2	2	0	0	0	2	2	2	2	0	2	0	2	2	0	0	0	2	2	1	2
	IWA8454	wsnp_RFL_Contig3304_3372802	2B	119.49	0	2	0	2	2	2	2	0	0	2	1	2	2	2	2	1	0	0	1	0	2	1	0	0	2	2	0	0	0	2	2	2	2	0	2	0	2	2	0	0	0	2	2	1	2
	IWA837	wsnp_CAP11_rep_c4105_1940985	2B	119.49	0	2	0	2	2	2	2	0	0	2	1	2	2	2	2	1	0	0	1	0	2	1	0	0	2	2	0	0	0	2	2	2	2	0	2	0	2	2	0	0	0	2	2	0	2
	IWA31	wsnp_BE403506B_Ta_1_2	2B	119.49	0	2	0	2	2	2	2	0	0	2	1	2	2	1	2	1	0	0	1	0	2	1	0	0	2	2	0	0	0	2	2	2	2	0	2	0	2	2	0	0	0	2	2	1	2
	IWA326	wsnp_be499362B_Td_2_1	2B	119.49	0	2	0	2	2	2	2	0	0	2	1	2	2	2	2	1	0	0	1	0	2	1	0	0	2	2	0	0	0	2	2	2	2	0	2	0	2	2	0	0	0	2	2	1	2
	Xcfa2278	SSR	2B	119.49	0	2	0	2	2	2	2	0	0	2	1	2	2	2	2	1	0	0	1	0	2	1	0	0	2	2	0	0	0	2	2	2	2	0	2	0	2	2	0	0	0	2	2	0	2
	IWA7420	wsnp_Ku_rep_c107413_92888678	2B	119.49	0	2	0	2	2	2	2	0	0	2	0	2	2	2	2	2	0	0	0	0	2	0	0	0	2	2	0	0	0	2	2	2	2	0	2	0	2	2	0	0	0	2	2	2	2
	Xbarc230	SSR	2B	119.79	0	2	0	2	2	2	2	0	0	2	.	2	2	2	2	2	0	0	0	0	2	0	0	0	2	2	0	0	0	2	2	2	2	0	2	0	2	2	0	0	0	2	2	2	2
	wPt_6242	DArT	2B	119.79	0	2	0	2	2	2	2	0	0	2	0	2	2	2	2	2	0	0	0	0	2	0	0	0	2	2	0	0	0	2	2	2	2	0	2	0	2	2	0	0	0	2	2	2	2
	IWA169	wsnp_BE445278B_Ta_2_1	2B	120.07	0	2	0	2	2	2	2	0	0	2	1	2	2	2	2	1	0	0	1	0	2	1	0	0	2	2	0	0	0	2	2	2	2	0	2	0	2	2	0	0	0	2	2	1	2
	IWA170	wsnp_BE445278B_Ta_2_3	2B	120.36	0	2	0	2	2	2	2	0	0	2	1	2	2	2	2	1	0	0	1	0	2	1	0	0	2	2	0	0	0	2	2	2	2	0	2	0	2	2	0	0	0	2	2	1	2
	IWA7821	wsnp_Ra_c2842_5399988	2B	120.36	0	2	0	2	2	2	2	0	0	2	1	2	2	2	1	1	0	0	1	0	2	.	0	0	2	2	0	0	0	1	2	1	2	0	2	0	2	2	0	0	0	2	1	.	2
	IWA829	wsnp_CAP11_rep_c4012_1894511	2B	120.36	0	2	0	2	2	2	2	0	0	2	1	2	2	2	2	1	0	0	1	0	2	2	0	0	2	2	0	0	0	2	2	2	2	0	2	0	2	2	0	0	0	2	2	1	2
	wPt_0079	DArT	2B	123.31	0	2	0	.	2	2	2	0	0	2	0	2	2	0	2	0	0	0	0	0	2	0	0	0	2	2	0	0	0	2	2	2	2	0	2	0	2	0	0	0	0	2	2	2	2
	wPt_665920	DArT	2B	136.18	0	2	0	.	2	0	2	0	0	0	0	0	0	2	0	.	0	0	0	0	0	0	0	0	2	2	0	0	0	0	2	0	0	0	0	0	2	.	0	0	0	2	.	2	2
	wPt_7064	DArT	2B	151.66	0	2	0	2	.	0	0	0	0	2	0	0	0	0	0	0	0	0	0	0	2	0	0	0	2	0	0	0	0	.	2	0	2	0	0	0	2	0	0	0	0	2	0	.	2
	wPt_8390	DArT	2B	151.95	0	2	0	2	.	0	0	0	0	2	0	0	2	0	0	0	0	0	0	0	2	0	0	0	2	0	0	0	0	2	2	0	2	0	0	0	2	0	0	0	0	2	0	2	2
	wPt_666459	DArT	2B	166.27	0	2	0	2	2	2	.	.	0	2	0	2	2	2	.	0	0	0	0	0	2	0	0	0	2	.	0	0	0	0	0	0	2	0	0	0	0	2	0	0	0	2	2	2	0
	wPt_2430	DArT	2B	176.4	0	2	0	2	2	2	2	0	0	2	0	2	2	2	.	2	0	0	0	0	2	0	0	0	2	2	0	0	0	0	2	2	2	0	2	0	2	2	0	0	0	2	2	0	2
	wPt_4889	DArT	2B	178.23	0	2	0	2	2	2	2	0	0	2	0	2	2	2	2	2	0	0	2	0	2	0	0	0	2	2	0	0	0	0	2	2	2	0	2	0	2	2	0	0	0	2	2	2	2
	wPt_4199	DArT	2B	178.53	0	2	0	2	2	2	2	0	0	2	0	2	2	2	2	2	0	0	2	0	2	0	0	0	2	2	0	0	0	0	2	2	2	0	2	0	2	2	0	0	0	2	2	0	2
	IWA6317	wsnp_JD_rep_c67103_42432235	2B	179.42	0	2	0	2	2	2	2	0	0	2	.	2	2	2	2	2	0	0	2	0	2	.	0	0	2	2	0	0	0	0	2	2	2	0	2	0	2	2	0	0	0	2	2	0	2
	IWA77	wsnp_BE423182B_Ta_2_1	2B	179.42	0	2	0	2	2	2	2	0	0	2	2	2	2	2	2	2	0	0	2	0	2	1	0	0	2	2	0	0	0	0	2	2	2	0	2	0	2	2	0	0	0	2	2	0	2
	IWA4275	wsnp_Ex_c55735_58127324	2B	180.02	0	2	0	2	2	2	2	0	0	2	0	2	2	2	0	2	0	0	2	0	2	.	0	0	2	2	0	0	0	0	2	2	2	0	2	0	2	2	0	0	0	2	2	0	2
	IWA2950	wsnp_Ex_c2510_4689918	2B	180.63	0	2	0	2	2	2	2	0	0	2	0	2	2	2	0	2	0	0	2	0	2	0	0	0	2	2	0	0	0	0	2	2	2	0	2	0	2	2	0	0	0	2	2	0	2
	IWA4948	wsnp_Ex_c9628_15927045	2B	180.95	0	2	0	2	2	2	2	0	0	2	0	2	2	2	0	2	0	0	.	0	2	.	0	0	2	2	0	0	0	0	2	2	2	0	2	0	2	2	0	0	0	2	2	0	2
	IWA242	wsnp_BE490763B_Ta_2_1	2B	181.91	0	2	0	2	2	2	2	0	0	2	1	2	2	2	2	1	0	0	1	0	2	1	0	0	2	2	0	0	0	0	2	2	2	0	2	0	2	2	0	0	0	2	2	1	2
	IWA8261	wsnp_RFL_Contig1836_982013	2B	182.21	0	2	0	2	2	2	2	0	0	2	.	2	2	2	2	0	0	0	0	0	2	0	0	0	2	2	0	0	0	0	2	2	2	0	2	0	2	2	0	0	0	2	2	0	2
	IWA243	wsnp_BE490763B_Ta_2_2	2B	182.51	0	2	0	2	2	2	2	0	0	2	1	2	2	2	2	1	0	0	1	0	2	1	0	0	2	2	0	0	0	0	2	2	2	0	1	0	2	2	0	0	0	2	2	0	2
	IWA2512	wsnp_Ex_c20169_29215401	2B	183.14	0	2	0	2	2	2	2	0	0	2	.	2	2	2	2	.	0	0	.	0	2	2	0	0	2	2	0	0	0	0	2	2	2	0	2	0	2	2	0	0	0	2	2	.	2
	IWA5008	wsnp_Ex_rep_c101349_86725007	2B	183.77	0	2	0	2	2	2	2	0	0	2	.	2	2	2	2	1	0	0	1	0	2	2	0	0	2	2	0	0	0	0	2	2	2	0	2	0	2	2	0	0	0	2	2	1	2
	IWA1036	wsnp_CAP7_c1453_728076	2B	184.07	0	2	0	2	2	2	2	0	0	2	.	2	2	2	2	1	0	0	1	0	2	2	0	0	2	2	0	0	0	0	2	2	2	0	2	0	2	2	0	0	0	2	2	1	2
	IWA8359	wsnp_RFL_Contig2598_2253005	2B	184.37	0	2	0	2	2	2	2	0	0	2	1	2	2	2	2	1	0	0	1	0	2	2	0	0	2	2	0	0	0	0	2	2	2	0	2	0	2	2	0	0	0	2	2	1	2
	Xbarc128	SSR	2B	184.95	0	2	0	2	2	2	2	0	0	2	0	2	2	2	2	2	0	0	0	0	2	0	0	0	2	2	0	0	0	0	2	2	2	0	2	0	2	2	0	0	0	2	2	2	2
	IWA68	wsnp_BE406277B_Ta_1_2	2B	186.12	0	2	0	2	2	2	2	0	0	2	1	2	2	2	2	1	0	0	1	0	2	1	0	0	2	2	0	0	0	0	2	2	2	0	2	0	2	2	0	1	0	2	2	1	2
	wPt_3272	DArT	2B	186.71	0	2	0	2	2	2	2	0	0	2	.	2	2	2	2	2	0	0	0	0	2	0	0	0	2	2	0	0	0	0	2	2	2	0	2	0	2	2	0	0	0	2	2	2	2
	wPt_1140	DArT	2B	188.26	0	2	0	2	2	2	.	0	0	2	0	2	2	2	2	2	0	0	2	0	2	0	0	0	2	2	0	0	0	0	2	2	2	0	2	0	2	2	0	0	0	2	2	2	2
	IWA2261	wsnp_Ex_c17845_26604587	2B	188.89	0	2	0	2	2	2	2	0	0	2	.	2	2	2	.	2	0	0	1	0	2	1	0	0	2	2	0	0	0	0	2	2	2	0	2	0	2	2	0	0	0	2	2	1	2
	IWA833	wsnp_CAP11_rep_c4028_1902455	2B	188.89	0	2	0	2	2	2	2	0	0	2	0	2	2	2	0	2	0	0	2	0	2	1	0	0	2	2	0	0	0	0	2	2	2	0	2	0	2	2	0	0	0	2	2	1	2
	IWA8478	wsnp_RFL_Contig3522_3685860	2B	189.18	0	2	0	2	2	2	2	0	0	2	0	2	2	2	0	2	0	0	1	0	2	1	0	0	2	2	0	0	0	0	2	2	2	0	2	0	2	2	0	0	0	2	2	0	2
	IWA7850	wsnp_Ra_c31353_40494768	2B	189.18	0	2	0	2	2	2	2	0	0	2	0	2	2	2	0	2	0	0	1	0	2	1	0	0	2	2	0	1	0	0	2	2	2	0	2	0	2	2	0	0	0	2	2	0	2
	wPt_741721	DArT	2B	189.77	0	2	0	2	2	2	2	0	0	2	0	2	2	2	2	2	0	0	0	0	2	0	0	0	2	2	0	0	0	0	2	2	2	0	2	0	2	2	0	0	0	2	2	0	2
	wPt_7200	DArT	2B	191.94	0	2	0	2	2	2	2	0	0	2	0	2	2	2	2	2	0	0	0	0	2	0	0	0	2	2	0	0	0	0	2	2	2	0	2	2	2	2	0	0	0	2	2	0	2
	IWA1707	wsnp_Ex_c12922_20472434	2B	192.55	0	2	0	2	2	2	2	0	0	2	.	2	2	2	0	2	0	0	1	0	2	.	0	0	2	2	0	1	0	0	2	2	2	0	2	1	2	2	0	0	0	2	2	0	2
	wPt_9654	DArT	2B	192.86	0	2	0	2	2	2	2	0	0	2	0	2	2	2	2	2	0	0	0	0	.	0	0	0	2	2	0	0	0	0	2	2	2	0	2	2	2	2	0	0	0	2	2	0	2
	IWA4096	wsnp_Ex_c5123_9088111	2B	195.09	0	2	0	2	2	2	2	0	0	2	0	2	2	2	0	2	0	0	1	0	2	2	0	0	2	2	0	1	0	0	2	2	2	0	2	1	2	2	0	.	0	2	0	1	2
	IWA4095	wsnp_Ex_c5123_9087869	2B	195.41	0	2	0	2	2	2	2	0	0	2	0	2	2	2	0	2	0	0	.	0	2	2	0	0	2	2	0	.	0	0	2	2	2	0	2	.	2	2	0	.	0	2	0	.	2
	IWA7371	wsnp_Ku_c9901_16493072	2B	195.41	0	2	0	2	2	2	2	0	0	2	0	2	2	2	0	2	0	0	1	0	2	1	0	0	2	2	0	1	0	0	2	2	2	0	2	1	2	2	0	1	0	2	0	1	2
	IWA7652	wsnp_Ra_c16333_24961476	2B	196.28	0	2	0	2	2	2	2	0	0	2	2	2	2	2	0	2	0	0	1	0	2	1	0	0	2	2	0	1	0	0	2	2	2	0	2	1	2	2	0	1	0	2	0	1	2
	IWA2379	wsnp_Ex_c1915_3618286	2B	196.6	0	2	0	2	2	2	2	0	0	2	2	2	2	2	0	2	0	0	.	0	2	2	0	0	2	2	0	.	0	0	2	2	2	0	2	.	2	2	0	.	0	2	0	.	2
	IWA2701	wsnp_Ex_c22271_31463382	2B	196.6	0	2	0	2	2	2	2	0	0	2	2	2	2	2	0	2	0	0	.	0	2	2	0	0	2	2	0	.	0	0	2	2	2	0	2	.	2	2	0	.	0	2	0	.	2
	IWA2677	wsnp_Ex_c2203_4129457	2B	196.6	0	2	0	2	2	2	2	0	0	2	2	2	2	2	.	2	0	0	1	0	2	.	0	0	2	2	0	1	0	0	2	2	2	0	2	1	2	2	0	.	0	2	0	1	2
	wPt_7305	DArT	2B	197.86	0	2	0	2	2	2	2	2	0	2	2	2	2	2	0	2	0	0	0	0	2	0	0	0	2	2	0	0	0	0	2	2	2	0	2	2	2	2	0	0	0	2	0	2	2
	IWA3175	wsnp_Ex_c28627_37742718	2B	198.77	0	2	0	2	2	2	2	2	0	2	2	2	2	2	0	2	0	0	1	0	2	2	0	0	2	2	0	1	0	0	2	0	2	0	2	1	2	2	0	.	0	2	0	2	2
	IWA3176	wsnp_Ex_c28627_37743031	2B	198.77	0	2	0	2	2	2	2	2	0	2	2	2	2	2	0	2	0	0	1	0	2	2	0	0	2	2	0	.	0	0	2	0	2	0	2	.	2	2	0	.	0	2	0	2	2
	IWA6561	wsnp_Ku_c15498_24122936	2B	199.09	0	2	0	.	2	2	2	2	0	2	2	2	2	2	0	2	0	0	1	0	2	.	0	0	2	2	0	1	0	0	2	0	2	0	2	1	2	2	0	1	0	2	0	2	2
	IWA2874	wsnp_Ex_c24135_33382700	2B	199.09	0	2	0	2	2	2	2	2	0	2	2	2	2	2	0	2	0	0	.	0	2	2	0	0	2	2	0	2	0	0	2	0	2	0	2	.	2	2	0	2	0	2	0	2	2
	IWA1599	wsnp_Ex_c12223_19533198	2B	200.36	0	2	0	2	2	2	2	2	0	2	2	2	2	2	0	2	0	0	.	0	2	2	0	0	2	2	0	2	0	0	2	0	2	0	2	.	2	2	0	.	0	2	0	2	2
	IWA8449	wsnp_RFL_Contig3273_3319580	2B	200.68	0	2	0	2	2	2	2	2	0	2	2	2	2	2	0	2	0	0	.	0	2	2	0	0	2	2	0	2	0	0	2	0	2	0	2	.	2	2	0	.	0	2	0	2	2
	wPt_0697	DArT	2B	201	0	2	0	2	2	2	2	2	0	2	2	2	2	2	0	2	0	0	0	0	2	0	0	0	2	2	0	2	0	0	2	0	2	0	2	0	2	2	0	0	0	2	0	2	2
	wPt_4133	DArT	2B	201.91	0	2	0	2	2	2	2	2	0	2	2	2	2	2	2	2	0	0	0	0	2	0	0	0	2	2	0	2	0	0	2	0	2	0	2	0	2	2	0	0	0	2	0	2	2
	IWA2502	wsnp_Ex_c20029_29064315	2B	202.79	0	2	0	2	2	2	2	2	0	2	2	2	2	2	0	2	0	0	.	0	2	2	0	0	2	2	0	2	0	0	2	0	2	0	2	.	2	2	0	.	0	2	0	2	2
	IWA8266	wsnp_RFL_Contig1892_1042675	2B	202.79	0	2	0	2	2	2	2	2	0	2	2	2	2	2	0	2	0	0	1	0	2	2	0	0	2	2	0	2	0	0	2	0	2	0	2	1	2	2	0	1	0	2	0	2	2
	IWA1076	wsnp_CAP7_c317_172502	2B	203.1	0	2	0	2	2	2	2	2	0	2	2	2	2	2	0	2	0	0	.	0	2	2	0	0	2	2	0	2	0	0	2	0	2	0	2	.	2	2	0	2	0	2	0	2	2
	IWA7955	wsnp_Ra_c4660_8405634	2B	203.41	0	2	0	2	2	2	2	2	0	2	2	2	2	2	0	2	0	0	1	0	2	2	0	0	2	2	0	2	0	0	2	0	2	0	2	1	2	2	0	2	0	2	0	2	2
	IWA5024	wsnp_Ex_rep_c101581_86924089	2B	203.74	0	2	0	2	2	2	2	2	0	2	2	2	2	2	.	2	0	0	.	0	2	2	0	0	2	2	0	2	0	0	2	0	2	0	2	.	2	2	0	2	0	2	0	2	2
	Xbarc332	SSR	2B	204.74	0	2	0	2	2	2	2	2	0	2	2	2	2	2	2	2	1	0	0	0	2	0	1	0	2	2	0	2	1	0	2	0	2	0	2	2	2	2	0	2	1	2	0	2	2
	wPt_0694	DArT	2B	205.03	0	2	0	2	2	2	2	2	0	2	2	2	2	2	2	2	0	0	0	0	2	0	0	0	2	2	0	2	0	0	2	0	2	0	2	2	2	2	0	2	0	2	0	2	2
	wPt_745051	DArT	2B	205.33	0	2	0	2	2	2	2	2	0	2	2	2	2	2	2	2	0	0	0	0	2	0	0	0	2	2	0	2	0	0	2	0	2	0	2	.	2	2	0	2	0	2	0	2	2
	wPt_0510	DArT	2B	207.62	0	2	0	2	.	2	2	2	0	2	2	2	2	2	2	2	2	.	0	0	2	.	0	0	2	2	0	2	0	0	2	0	2	.	2	0	2	2	0	2	0	2	0	2	2
	wPt_666931	DArT	2B	210.59	0	2	0	2	2	2	2	2	0	2	2	2	2	2	2	2	2	0	2	0	2	.	0	0	2	2	0	2	0	0	2	0	2	0	2	.	2	2	0	0	0	0	0	2	2
	wPt_9190	DArT	2B	211.83	0	2	0	2	2	2	2	2	0	2	2	2	2	2	.	2	2	0	2	0	2	0	0	0	2	2	0	2	0	0	2	0	2	0	2	0	2	2	0	0	0	2	0	2	2
	tPt_9767	DArT	2B	213.05	0	2	0	2	2	2	2	2	0	2	2	2	2	2	.	2	2	0	2	0	2	0	0	0	2	2	0	2	0	0	2	0	2	0	2	2	2	2	0	0	0	0	0	2	2
	wPt_7004	DArT	2B	213.35	0	2	0	2	2	2	2	2	0	2	2	2	2	2	.	2	2	0	2	0	2	.	0	0	2	2	0	2	0	0	2	0	2	0	2	2	2	2	0	0	0	0	0	2	2
	wPt_7161	DArT	2B	213.65	0	2	0	2	2	2	2	2	0	2	2	2	2	2	.	2	2	0	2	0	2	0	0	0	2	2	.	2	0	0	2	0	2	0	2	2	2	2	0	0	0	0	0	2	2
	wPt_2415	DArT	2B	216.05	0	2	0	2	2	2	2	2	0	2	2	2	2	2	2	2	2	0	2	0	2	2	0	0	2	2	.	2	0	0	2	0	.	0	2	2	2	2	0	0	0	0	0	2	2
	wPt_9336	DArT	2B	218.39	0	2	0	2	2	2	2	2	0	2	2	2	2	2	2	2	2	0	2	0	2	2	0	0	2	2	2	2	0	0	2	0	2	0	2	2	2	2	0	2	0	0	0	2	2
	wPt_3898	DArT	2B	219.66	0	2	0	2	2	2	2	2	0	2	2	2	2	2	.	2	2	0	2	0	2	0	0	0	2	2	2	2	0	0	2	0	2	0	2	2	2	2	0	2	0	0	0	2	2
	wPt_7350	DArT	2B	220.62	0	2	0	2	2	2	2	2	0	2	2	2	2	2	2	2	2	0	2	0	2	2	0	0	2	2	2	2	0	0	2	0	2	0	2	2	2	2	0	2	0	0	0	2	2
	wPt_741382	DArT	2B	221.58	0	2	0	2	2	2	2	2	0	2	2	2	2	2	2	2	2	0	2	0	2	2	0	0	2	2	2	2	0	0	2	0	2	0	2	2	2	2	0	2	0	0	0	2	2
	IWA5270	wsnp_Ex_rep_c66606_64904900	2B	224.79	0	2	0	2	2	2	2	2	0	2	2	2	2	0	0	2	2	0	2	0	2	2	0	0	2	2	0	2	0	0	2	0	2	0	2	2	2	2	0	2	0	0	0	2	2
	IWA5081	wsnp_Ex_rep_c103064_88104690	2B	225.39	0	2	0	2	2	2	2	2	0	2	2	2	2	2	0	2	2	0	2	0	2	.	0	0	2	2	0	2	0	0	2	0	2	0	2	1	2	2	0	1	0	0	0	2	2
	IWA8589	wsnp_RFL_Contig4402_5154408	2B	226.63	0	2	0	2	2	2	2	2	0	2	2	2	2	2	0	2	2	0	2	0	2	2	0	0	2	2	0	2	0	0	2	0	2	0	2	2	2	2	0	2	0	0	0	2	2
	IWA571	wsnp_BG605258B_Ta_2_7	2B	227.83	0	2	0	2	2	2	2	2	0	2	2	2	2	2	0	2	2	0	2	0	2	2	0	0	2	2	0	2	0	0	2	0	2	0	2	2	2	2	0	1	0	0	0	2	2
	IWA570	wsnp_BG605258B_Ta_2_1	2B	227.83	0	2	0	2	2	2	2	2	0	2	2	2	2	2	0	2	2	0	2	0	2	1	0	0	2	2	0	2	0	0	2	0	2	0	2	2	2	2	0	1	0	0	0	2	2
	wPt_732040	DArT	2B	235.83	0	2	2	2	2	2	2	2	0	0	2	2	2	0	0	0	2	0	0	0	2	0	2	0	2	2	.	2	0	0	2	2	0	0	2	2	2	2	2	2	0	0	0	2	2
	IWA3474	wsnp_Ex_c34303_42642389	2B	243.29	0	2	2	.	2	2	2	2	0	0	2	2	2	0	2	0	0	0	0	2	2	2	2	0	2	2	2	2	0	2	2	2	0	0	2	.	0	2	2	.	0	2	0	2	2
	IWA8055	wsnp_Ra_c7049_12224017	2B	248.99	0	2	2	0	0	2	0	2	0	0	2	2	2	0	2	0	0	2	0	2	2	0	2	0	2	2	2	2	0	0	2	2	0	0	2	0	0	2	2	0	0	2	0	2	2
	IWA2094	wsnp_Ex_c16074_24502385	2B	255.65	0	2	2	0	0	2	0	2	0	.	1	2	2	0	0	0	0	1	.	2	2	.	2	0	2	2	0	0	0	2	2	2	0	0	2	.	0	0	2	0	0	2	2	2	.
	wPt_2135	DArT	2B	256.29	0	2	2	0	0	2	0	2	0	0	0	2	2	0	0	0	0	0	0	2	2	0	2	0	2	2	0	0	0	2	2	2	0	0	2	0	0	0	2	0	0	2	2	2	2
	wPt_7360	DArT	2B	256.89	0	2	2	0	0	2	0	2	0	0	0	2	2	0	0	0	0	0	0	2	2	0	2	0	2	2	0	0	0	2	2	2	0	0	2	0	0	0	2	0	0	2	2	2	2
	wPt_5736	DArT	2B	257.8	0	2	2	0	0	2	0	2	0	0	0	2	2	0	0	0	0	0	0	2	2	0	2	0	0	2	0	0	0	2	2	2	0	0	2	0	0	0	2	0	0	2	2	2	2
	IWA2946	wsnp_Ex_c25043_34305764	2B	258.5	0	2	2	0	0	2	0	2	0	.	.	2	2	0	0	0	0	.	0	2	2	.	2	0	0	2	0	0	0	2	2	2	0	0	2	.	0	0	2	0	0	2	2	2	0
	wPt_4773	DArT	2B	259.95	0	2	2	0	0	2	0	2	0	0	0	2	2	0	0	0	0	0	0	2	2	0	2	0	0	2	0	0	0	2	2	2	0	0	2	2	0	0	2	0	0	2	2	2	2
	wPt_4368	DArT	2B	261.88	0	2	2	0	0	2	0	2	0	0	0	2	2	0	0	0	0	0	0	2	2	0	2	.	0	2	0	0	0	2	2	2	0	0	.	0	0	0	2	0	0	2	2	2	2
	Xbarc159	SSR	2B	262.79	0	2	2	0	0	2	0	2	0	0	0	2	2	0	0	0	0	1	0	2	2	0	2	0	2	2	0	0	0	2	2	2	0	0	2	0	0	0	2	0	0	2	2	2	2
	IWA2046	wsnp_Ex_c15646_23969140	2B	263.83	0	2	2	0	0	2	0	2	0	.	2	2	2	0	0	0	0	.	.	2	2	0	2	0	2	2	0	0	0	2	2	2	0	0	2	.	0	0	2	0	0	2	2	2	.
	wPt_2724	DArT	2B	264.52	0	2	2	0	0	2	0	2	0	0	2	2	2	0	0	0	0	0	0	2	2	0	0	0	2	2	0	0	0	2	2	2	0	0	2	0	0	0	2	0	0	2	2	2	2
	wPt_6643	DArT	2B	265.14	0	2	2	0	0	2	0	2	0	0	2	2	2	0	0	0	0	0	0	2	2	0	0	0	2	2	0	0	0	2	2	2	0	0	2	0	0	0	2	0	0	2	0	2	2
	Xgwm382a	SSR	2B	266.99	0	2	0	2	0	2	0	2	0	0	2	2	2	0	0	0	0	0	0	2	2	0	0	0	2	2	0	0	0	2	2	2	0	0	2	0	0	0	2	0	0	2	0	2	2
	IWA2551	wsnp_Ex_c2066_3877373	2B	270.03	0	2	2	0	0	2	0	2	0	0	2	2	2	0	0	0	0	0	0	2	2	0	0	0	2	2	0	0	0	2	2	2	0	0	2	0	0	0	2	0	0	2	0	2	0
	IWA8018	wsnp_Ra_c58860_60407020	2B	271.06	0	2	2	0	0	2	0	2	0	.	2	2	2	0	0	0	0	.	0	2	2	0	0	0	2	2	0	.	0	2	2	2	0	0	2	.	0	0	2	0	0	2	0	2	0
	IWA1667	wsnp_Ex_c12675_20144479	2B	271.4	0	2	2	0	0	2	0	2	0	0	2	2	2	.	0	0	0	.	0	2	2	0	0	0	2	2	0	.	0	2	2	2	0	0	2	0	0	0	2	0	0	2	0	2	0
	IWA3252	wsnp_Ex_c298_580660	2B	271.75	0	2	2	0	0	2	0	2	0	.	2	2	2	0	0	0	0	.	.	2	2	0	0	0	2	2	0	.	0	2	2	2	0	0	2	.	0	0	2	1	0	2	0	2	0
	wPt_8916	DArT	2B	272.44	0	2	2	0	0	2	0	2	0	0	2	2	2	0	0	0	0	2	0	2	2	0	0	0	2	2	0	2	0	2	2	2	0	0	2	2	0	0	2	2	0	2	0	2	0
	wPt_7322	DArT	2B	275.13	0	2	2	0	0	0	0	2	0	0	2	2	2	0	0	0	0	2	0	2	2	0	0	0	.	2	0	.	.	2	2	2	0	0	2	0	0	0	2	0	0	2	0	2	2
Group 7	wPt_9997	DArT	2D	0	0	2	2	2	2	0	2	2	0	2	0	0	2	2	0	0	2	0	0	2	0	0	2	2	0	0	0	2	2	2	2	2	0	.	0	2	2	0	0	0	0	0	2	0	0
	Ppd_D1	KASP	2D	9.56	0	2	0	2	0	0	2	2	0	0	0	0	0	2	0	0	2	0	0	2	0	0	2	2	0	0	0	2	0	2	2	2	0	2	0	2	2	0	0	0	0	2	2	0	0
	Xgwm484	SSR	2D	20.28	0	2	2	2	2	0	0	2	0	2	0	0	0	2	0	0	2	0	2	2	0	0	2	0	0	0	0	2	0	2	2	2	0	2	0	2	0	0	0	0	0	2	2	2	2
	IWA4496	wsnp_Ex_c6400_11123059	2D	30.97	0	2	2	2	1	.	0	0	0	2	0	0	0	2	0	0	2	0	2	0	0	0	2	0	0	1	0	2	0	.	2	0	2	2	0	2	0	0	0	0	0	2	2	0	0
	Xgwm102	SSR	2D	33.24	0	2	2	2	2	2	0	0	0	2	0	0	0	2	0	0	2	0	2	0	0	0	2	0	0	0	0	2	0	2	2	0	2	2	0	2	0	0	0	0	0	2	2	0	0
	IWA6374	wsnp_Ku_c1016_2065367	2D	35.66	0	2	2	2	.	.	0	0	0	2	0	0	0	2	0	0	2	0	2	0	0	0	2	0	0	.	0	2	0	.	2	0	2	2	0	2	0	0	0	0	0	2	2	0	0
	IWA209	wsnp_BE488779D_Ta_1_2	2D	37.01	0	2	2	2	1	1	0	0	0	2	0	0	0	2	0	0	2	0	2	0	0	0	2	0	0	1	0	2	0	1	2	0	2	2	0	2	0	0	2	0	0	2	2	0	0
	wPt_733567	DArT	2D	40.56	0	2	2	2	2	2	0	0	0	2	0	0	.	2	0	0	2	0	2	0	0	0	2	0	0	.	0	2	0	2	2	0	.	.	0	2	0	0	0	0	0	2	2	0	0
	wPt_731409	DArT	2D	42.19	0	2	.	2	2	2	0	0	0	2	0	0	0	2	0	0	2	0	2	0	0	0	2	0	0	0	0	2	0	2	2	0	2	2	0	2	0	0	0	0	0	2	2	0	0
	wPt_666987	DArT	2D	44.33	0	2	2	2	2	2	0	0	0	2	0	0	0	2	0	0	2	0	2	0	0	0	2	0	0	0	0	2	0	2	2	0	2	2	0	2	0	0	0	0	0	2	2	0	0
	wPt_4144	DArT	2D	45.36	0	2	2	2	2	2	0	0	0	2	0	0	0	2	0	0	2	0	2	0	0	0	2	0	0	0	0	2	0	2	2	0	2	2	0	2	0	0	0	0	0	2	2	0	0
	wPt_740836	DArT	2D	45.66	0	2	2	2	2	2	0	0	0	2	0	0	0	2	0	0	2	0	2	0	0	0	2	0	0	0	0	2	0	2	2	0	2	2	0	2	0	0	0	0	0	2	2	0	0
	wPt_734280	DArT	2D	47.21	0	2	2	2	2	2	0	0	0	2	0	0	0	2	0	0	2	0	2	.	0	0	2	0	0	0	0	2	0	2	2	0	2	2	0	2	0	0	2	0	0	2	2	0	0
	wPt_665644	DArT	2D	47.83	0	2	2	2	2	2	0	0	0	2	0	0	0	2	0	0	2	0	2	0	0	0	2	0	0	0	0	2	0	2	2	0	2	2	.	2	0	0	2	0	0	2	2	0	0
	IWA144	wsnp_BE444144D_Ta_1_1	2D	48.43	0	2	2	2	1	1	0	0	0	2	0	0	0	2	0	0	2	0	1	0	0	0	2	0	0	1	0	2	0	1	2	0	2	2	0	2	0	0	2	0	0	2	2	0	0
	IWA8151	wsnp_Ra_rep_c116793_96612614	2D	54.09	0	2	2	2	0	2	0	0	0	2	0	0	0	2	0	0	0	.	2	0	0	0	2	0	0	.	0	2	2	2	2	0	2	.	0	2	0	2	2	0	0	2	2	0	0
	wPt_742606	DArT	2D	55.99	0	2	2	2	.	2	0	0	0	2	0	0	0	2	0	0	0	0	2	0	0	0	2	0	0	0	0	2	2	0	2	0	2	.	0	2	0	2	2	0	0	2	2	0	0
	wPt_665342	DArT	2D	56.59	0	2	2	2	2	2	0	0	0	2	0	0	0	.	0	0	0	0	2	0	0	0	2	0	0	0	0	2	2	0	2	0	2	0	0	2	0	2	2	0	0	2	2	0	0
	IWA8562	wsnp_RFL_Contig4134_4692458	2D	57.51	0	2	2	2	.	2	0	0	0	2	0	0	0	2	0	0	0	1	2	0	0	0	2	0	0	1	0	2	2	2	2	0	2	1	0	2	0	2	2	0	0	2	2	0	0
	wPt_732942	DArT	2D	71.03	0	2	2	2	2	2	2	0	2	2	.	0	0	2	2	0	0	0	.	0	0	0	2	0	0	2	0	0	2	0	2	0	2	2	2	2	2	2	0	0	0	2	2	2	.
	wPt_2544	DArT	2D	88.52	0	2	2	0	2	2	0	0	2	2	0	0	0	0	0	2	0	0	2	0	0	0	2	0	0	2	2	0	2	0	2	0	2	2	2	2	0	.	0	0	0	2	2	0	0
Group 8	wPt_2938	DArT	3A	0	0	2	.	0	2	2	0	0	2	2	0	2	2	2	0	0	0	0	2	0	0	2	0	2	0	0	0	2	2	0	0	0	2	.	2	2	2	0	2	2	0	0	0	0	0
	wPt_10311	DArT	3A	0.68	0	2	2	0	2	2	0	.	2	2	0	2	2	2	0	0	0	0	2	0	0	2	0	2	0	0	0	2	2	2	0	0	.	2	2	2	.	0	2	2	0	0	0	0	0
	wPt_4868	DArT	3A	2.31	0	2	2	0	2	2	0	.	2	2	0	2	2	2	0	0	2	0	2	0	0	2	.	2	.	0	0	2	2	2	0	0	2	2	2	2	2	0	2	2	0	0	0	0	0
	IWA7861	wsnp_Ra_c32168_41215276	3A	4.32	0	2	2	0	2	2	0	1	2	2	0	2	2	2	0	0	0	0	2	0	0	2	0	2	0	0	0	2	2	1	0	0	2	2	2	2	.	0	2	2	0	0	1	0	0
	wPt_740544	DArT	3A	5.27	0	2	2	0	2	2	0	2	2	2	0	2	2	2	0	0	0	0	2	0	0	2	0	2	0	0	0	2	2	2	0	0	2	2	2	2	2	0	2	2	0	0	2	0	0
	wPt_742665	DArT	3A	5.56	0	2	2	0	2	2	0	2	2	2	0	2	2	2	0	0	0	0	2	0	0	2	0	2	0	0	0	2	2	2	0	0	2	2	2	2	2	0	2	2	0	0	0	0	0
	tPt_0519	DArT	3A	6.15	0	2	2	0	2	2	0	2	2	2	0	2	2	2	0	0	0	0	2	0	0	2	0	2	0	0	0	2	2	2	0	0	2	2	2	2	2	0	2	2	0	0	0	0	0
	IWA5428	wsnp_Ex_rep_c67635_66292111	3A	7.1	0	2	2	0	2	2	0	0	2	2	0	2	2	2	0	0	0	0	1	0	0	2	0	2	0	0	0	2	2	0	0	0	2	2	2	2	1	0	2	2	0	0	.	0	0
	IWA8587	wsnp_RFL_Contig4398_5146811	3A	7.1	0	2	2	0	2	2	0	1	2	2	0	2	2	2	0	0	0	0	1	0	0	2	0	2	0	0	0	2	2	0	0	0	2	2	2	2	1	0	2	2	0	0	1	0	0
	IWA2737	wsnp_Ex_c22683_31887736	3A	7.1	0	2	2	0	2	2	0	.	2	2	0	2	2	2	0	0	0	0	2	0	0	2	0	2	0	0	0	2	2	0	0	0	2	2	2	2	.	0	2	2	0	0	.	0	0
	wPt_1655	DArT	3A	7.69	0	2	2	0	2	2	0	0	2	2	0	2	2	2	0	0	0	0	2	0	0	2	0	2	0	0	0	2	2	0	0	0	2	2	2	2	0	0	2	2	0	0	0	0	0
	IWA2738	wsnp_Ex_c22683_31887799	3A	8.58	0	2	2	0	2	2	0	.	2	2	0	2	2	2	0	0	0	0	2	0	0	2	0	2	0	0	0	2	2	0	0	0	2	2	2	2	.	0	2	2	0	0	.	0	0
	IWA8280	wsnp_RFL_Contig1999_1190396	3A	8.58	0	2	2	0	2	2	0	1	2	2	0	2	2	2	0	0	0	0	1	0	0	2	0	2	0	0	0	2	2	0	0	0	2	2	2	2	1	0	2	2	0	0	1	0	0
	IWA8127	wsnp_Ra_rep_c106523_90273922	3A	10.55	0	2	2	0	2	0	0	0	2	2	0	2	2	2	0	0	0	0	1	0	0	2	0	2	0	0	2	2	2	.	0	0	2	2	2	2	1	0	2	2	0	0	.	0	1
	wPt_1939	DArT	3A	11.79	0	2	2	0	2	0	0	0	2	2	0	2	.	2	0	0	0	0	2	0	0	2	0	2	0	0	2	2	2	2	0	0	2	2	2	2	.	0	2	2	0	0	0	0	0
	IWA5969	wsnp_JD_c2722_3653988	3A	12.78	0	2	2	0	2	0	0	0	2	2	0	2	2	2	0	0	0	0	.	0	0	2	0	2	0	0	2	2	2	2	0	0	2	2	2	2	.	0	2	2	0	0	.	0	.
	Xwmc532	SSR	3A	13.74	0	2	0	2	2	0	0	2	2	2	0	2	2	2	0	0	0	0	2	0	0	2	0	2	0	0	2	2	2	2	0	0	2	2	2	2	2	0	2	2	0	0	1	0	0
	wPt_0714	DArT	3A	20.57	0	2	2	.	2	0	2	0	2	2	0	2	2	2	0	.	2	0	2	2	2	2	.	2	0	0	2	2	2	2	0	0	2	2	2	2	2	.	0	2	0	0	2	2	0
	IWA4257	wsnp_Ex_c55051_57706127	3A	22.76	0	2	2	0	2	0	2	0	2	2	0	2	2	2	0	0	2	0	.	0	.	2	0	.	0	0	2	2	2	2	0	0	2	2	2	2	.	0	0	2	0	0	.	2	.
	IWA5050	wsnp_Ex_rep_c102110_87348288	3A	23.09	0	2	2	0	2	0	2	0	2	2	0	2	2	2	0	0	2	0	.	0	.	2	0	.	0	0	2	2	2	2	0	0	2	2	2	2	.	0	0	2	0	0	.	2	.
	IWA5642	wsnp_Ex_rep_c69816_68774932	3A	46.91	0	2	1	0	0	0	2	0	2	2	0	1	0	2	0	0	0	2	1	0	2	2	0	0	0	.	2	2	0	0	0	2	.	2	2	0	0	2	2	2	0	0	.	2	.
	IWA3448	wsnp_Ex_c33765_42199371	3A	47.22	0	2	1	0	0	0	2	0	2	2	0	1	0	2	.	0	0	2	.	0	2	2	0	0	0	.	2	2	0	0	0	2	.	2	2	0	0	2	2	2	0	0	0	2	.
	IWA7073	wsnp_Ku_c44716_51926415	3A	65.39	0	2	0	0	0	0	2	.	2	2	0	0	0	0	0	.	2	2	2	2	2	2	2	0	0	0	0	.	0	2	0	2	.	2	2	2	0	0	0	2	2	0	0	2	2
	IWA1294	wsnp_Ex_c101710_87025916	3A	72.64	0	2	0	0	0	0	2	.	2	.	0	0	0	2	0	0	2	2	.	2	.	2	.	0	0	0	0	0	2	0	0	2	.	2	2	2	0	0	0	2	2	0	0	2	2
	IWA6996	wsnp_Ku_c38911_47455674	3A	72.97	0	2	0	0	0	0	2	.	2	.	0	0	0	2	0	0	2	2	.	2	.	2	.	0	0	.	0	0	2	0	0	2	.	2	2	2	0	0	0	2	2	0	0	2	2
	IWA2348	wsnp_Ex_c18747_27625264	3A	75.04	0	2	0	0	0	0	2	.	2	.	0	0	0	2	0	0	2	2	1	2	1	2	1	0	0	.	0	0	2	2	0	0	1	2	2	2	0	0	0	2	2	0	0	2	2
	IWA5114	wsnp_Ex_rep_c104327_89077792	3A	75.04	0	2	0	0	0	0	2	.	2	.	0	0	0	2	0	0	2	2	.	2	.	2	.	0	0	0	0	0	2	2	0	0	.	2	2	2	0	0	0	2	2	0	0	2	2
	IWA2362	wsnp_Ex_c1894_3575749	3A	79.98	0	2	0	0	0	0	2	1	2	0	.	0	0	2	2	0	2	2	1	2	.	2	.	0	0	.	0	0	2	2	0	2	2	2	2	2	2	0	0	2	2	0	0	0	2
	IWA1611	wsnp_Ex_c12341_19693090	3A	79.98	0	2	.	0	0	0	2	2	2	0	.	0	0	.	2	0	2	2	.	2	2	2	.	0	0	.	0	0	2	2	0	2	2	2	2	2	2	0	0	2	2	0	0	0	2
	IWA2028	wsnp_Ex_c15475_23756906	3A	83.51	0	2	.	0	0	0	0	2	2	0	1	0	0	2	2	0	2	.	1	2	2	2	2	0	0	.	0	0	2	2	0	2	2	2	2	2	2	0	0	2	2	0	0	0	2
	IWA799	wsnp_CAP11_c68_106078	3A	83.82	0	2	.	0	0	0	0	2	2	0	1	0	0	2	2	0	2	1	1	2	2	2	2	0	0	.	0	0	2	2	0	2	2	2	2	2	2	0	0	2	2	0	0	0	2
	IWA7696	wsnp_Ra_c19079_28210937	3A	88.37	0	2	1	1	0	0	2	1	2	1	0	0	0	2	0	0	2	2	1	2	1	2	1	0	0	1	0	0	2	2	0	0	2	2	2	2	2	0	0	2	2	0	0	0	2
	wPt_732716	DArT	3A	95.46	0	2	2	0	0	0	2	0	2	0	0	0	0	2	0	0	2	0	2	2	.	2	0	0	0	0	0	0	0	2	.	0	2	2	2	0	2	0	0	0	0	0	0	0	2
	wPt_2127	DArT	3A	113.29	0	2	0	0	0	0	2	2	2	2	2	0	0	2	2	0	2	0	0	0	2	2	0	0	0	2	0	0	0	2	2	2	2	0	2	0	2	2	0	2	2	0	0	0	2
	wPt_8699	DArT	3A	116.23	0	2	0	0	0	0	2	2	2	2	2	0	0	2	2	0	2	0	.	0	2	2	0	0	0	2	0	0	0	2	0	2	2	0	2	0	2	0	0	2	2	0	0	0	2
	IWA2518	wsnp_Ex_c20250_29303152	3A	119.98	0	2	0	0	0	0	2	2	2	2	.	0	0	2	2	0	2	0	.	0	2	2	0	2	0	.	0	0	.	2	2	2	2	0	2	0	2	2	0	2	2	0	0	0	2
	IWA1366	wsnp_Ex_c10630_17338703	3A	153.02	0	2	.	1	2	0	0	2	2	2	2	1	.	0	2	0	0	0	0	0	2	1	0	0	2	2	2	2	.	2	0	0	.	1	2	0	0	2	0	0	.	2	2	0	2
	IWA7938	wsnp_Ra_c4373_7946257	3A	153.34	0	2	2	0	2	0	0	2	2	2	2	0	0	0	2	0	0	0	0	0	2	0	0	0	2	2	0	2	0	2	0	0	0	0	2	0	0	2	0	0	.	2	2	0	2
	IWA7812	wsnp_Ra_c27517_37034553	3A	154.86	0	2	2	0	2	0	0	2	2	2	2	0	0	0	2	0	0	0	0	0	2	0	0	0	2	2	2	2	2	2	0	0	0	0	2	0	0	2	0	0	2	2	2	0	2
	tPt_9901	DArT	3A	157.68	0	2	2	0	2	0	0	2	2	2	2	2	2	0	2	0	0	.	0	0	2	2	0	0	2	2	0	2	2	2	0	0	.	0	2	0	0	2	0	0	2	2	2	0	2
	wPt_9268	DArT	3A	159.23	0	2	0	0	2	0	0	2	2	2	2	0	2	0	.	0	0	0	0	0	2	2	0	0	2	2	0	2	2	2	0	0	0	0	2	0	0	2	0	0	2	2	2	0	2
	IWA3560	wsnp_Ex_c361_708712	3A	166.58	0	2	.	0	2	0	0	2	2	.	1	.	.	0	2	0	0	0	0	2	2	0	0	2	2	2	.	2	2	2	2	2	0	0	2	0	0	2	0	0	0	2	2	0	2
	IWA5112	wsnp_Ex_rep_c104141_88935451	3A	169.27	0	2	1	0	2	1	0	2	0	1	0	1	.	0	2	0	0	0	0	0	2	0	0	2	2	2	1	2	2	.	2	2	0	0	2	0	0	2	0	0	0	2	2	0	2
	IWA7999	wsnp_Ra_c5454_9660102	3A	171.43	0	2	1	0	2	1	0	2	0	1	0	1	1	0	2	0	0	0	0	0	2	0	0	2	2	2	0	2	2	2	2	2	0	0	2	0	0	2	0	2	0	2	0	0	2
	IWA5190	wsnp_Ex_rep_c66274_64426834	3A	171.75	0	2	2	0	2	.	0	2	.	.	0	0	0	0	2	.	0	0	0	0	2	0	0	2	2	2	.	2	2	2	2	2	0	0	2	0	0	2	.	2	0	2	0	0	2
	IWA2396	wsnp_Ex_c19309_28242774	3A	172.08	0	2	2	.	2	2	0	2	0	2	0	.	.	0	2	0	0	0	0	0	2	0	0	2	2	2	0	2	2	2	2	2	0	.	2	0	0	2	0	2	0	2	0	0	2
	IWA8000	wsnp_Ra_c5454_9660204	3A	172.39	0	2	2	0	2	2	0	2	0	2	0	2	.	0	2	0	0	0	0	0	2	0	0	2	2	2	0	2	2	2	2	2	0	0	2	0	0	2	0	2	0	2	0	0	2
	IWA6716	wsnp_Ku_c217_430915	3A	172.39	0	2	1	.	2	1	0	2	0	.	0	1	1	0	2	0	0	0	0	0	2	0	0	2	2	2	0	2	2	.	2	2	0	.	2	0	0	2	0	2	0	2	0	0	2
	wPt_5476	DArT	3A	174.73	0	2	2	0	2	.	0	2	0	2	0	.	.	0	2	0	0	0	0	2	2	0	0	2	2	2	0	2	2	2	2	2	0	0	2	0	0	2	0	2	.	2	0	0	2
	IWA6951	wsnp_Ku_c35632_44814164	3A	179.88	0	2	2	0	2	.	0	2	0	.	0	.	0	0	2	0	0	0	0	2	2	0	0	2	2	0	0	0	2	2	2	2	.	0	2	0	0	2	0	0	0	2	0	0	2
Group 9	Xgwm389	SSR	3B	0	0	2	0	0	2	2	0	2	0	2	2	2	0	2	0	0	2	0	2	0	2	2	2	0	0	2	2	2	2	2	0	0	2	2	0	2	2	0	0	0	2	0	0	0	2
	wPt_11419	DArT	3B	1.55	0	2	2	0	2	2	0	2	0	2	2	2	.	2	0	.	2	0	2	0	2	2	2	0	0	2	2	2	2	2	0	0	2	2	0	2	2	0	0	0	2	0	0	0	2
	IWA194	wsnp_BE446462D_Ta_2_1	3B	4.42	0	2	0	0	2	2	0	2	0	2	2	1	1	2	0	1	2	0	2	0	2	2	2	0	0	2	2	2	1	2	0	0	2	2	0	2	2	0	0	0	2	0	1	0	2
	IWA6587	wsnp_Ku_c1629_3206989	3B	5.36	0	2	.	0	2	2	0	2	0	2	2	0	0	2	0	0	2	0	1	0	2	2	2	0	2	2	2	2	.	2	0	0	2	2	0	2	2	0	0	0	2	0	.	0	2
	wPt_6043	DArT	3B	7.79	0	2	2	0	2	2	0	2	0	2	.	.	2	.	0	0	2	0	2	0	2	2	.	0	2	2	2	2	2	2	0	0	2	2	0	2	2	0	0	0	2	0	0	0	2
	wPt_3260	DArT	3B	8.77	0	2	.	0	2	.	0	2	0	2	2	2	.	2	.	.	2	0	2	0	2	2	2	0	2	2	2	2	2	2	0	0	2	2	0	2	2	0	0	0	2	0	0	0	2
	wPt_744251	DArT	3B	9.74	0	2	0	0	2	2	0	2	0	2	2	2	0	2	0	.	2	0	2	0	2	2	2	0	2	2	2	2	2	2	0	0	2	2	0	2	2	0	0	0	2	0	0	0	2
	wPt_7984	DArT	3B	10.74	0	2	0	0	2	2	0	0	0	2	2	2	0	2	0	0	2	0	2	0	2	2	2	0	2	2	2	2	.	2	0	0	2	2	0	2	2	0	0	0	2	0	0	0	2
	wPt_10192	DArT	3B	12.8	0	2	.	0	.	2	0	0	0	.	2	2	0	.	0	0	2	0	2	0	2	2	2	0	2	2	2	2	.	2	0	0	2	2	0	2	2	0	0	0	2	0	0	0	2
	IWA4654	wsnp_Ex_c7316_12552186	3B	13.79	0	2	1	0	2	2	0	0	0	2	2	2	1	2	0	1	2	0	.	0	2	2	2	0	2	2	2	2	0	2	0	0	2	2	0	2	2	0	0	0	2	1	1	1	2
	IWA5202	wsnp_Ex_rep_c66331_64502558	3B	14.48	0	2	.	0	2	2	0	0	0	2	2	0	.	2	0	.	2	0	2	.	2	2	2	0	2	2	2	2	0	2	0	0	2	2	0	2	2	0	0	0	2	.	.	.	2
	wPt_2557	DArT	3B	16.56	0	2	0	0	2	2	0	0	0	2	2	2	0	2	0	0	2	0	2	0	2	2	2	0	2	2	2	2	0	2	0	0	2	2	0	2	2	0	0	0	2	0	0	2	2
	wPt_10710	DArT	3B	19.85	0	2	0	0	2	0	0	0	0	2	2	2	0	2	0	0	2	0	2	0	2	2	2	0	2	2	2	2	0	2	0	0	.	.	0	2	2	0	0	0	2	0	0	2	2
	tPt_9267	DArT	3B	23.03	0	2	0	0	2	2	0	0	0	2	2	2	0	2	0	0	2	0	2	0	2	2	2	0	2	2	2	2	0	2	0	0	2	2	0	2	2	0	0	0	2	0	0	0	2
	IWA3724	wsnp_Ex_c40595_47620787	3B	24.1	0	2	1	.	2	2	0	0	0	2	2	2	1	2	0	.	2	0	2	.	2	2	2	0	2	2	2	2	0	2	0	0	2	2	0	2	2	0	0	0	2	1	.	.	2
	Xbarc133	SSR	3B	25.73	0	2	2	0	2	2	0	0	0	2	2	2	0	2	0	0	2	0	2	0	2	2	2	0	2	2	2	2	0	2	0	0	2	2	0	2	2	0	0	0	2	0	0	2	2
	IWA4801	wsnp_Ex_c8386_14128029	3B	28.51	0	2	.	.	2	2	0	0	0	2	2	2	.	2	0	.	2	0	2	.	2	2	2	0	2	2	2	2	0	2	0	0	2	2	0	2	0	0	0	0	2	.	.	.	2
	IWA7174	wsnp_Ku_c55746_59522526	3B	28.86	0	2	0	0	2	2	0	0	0	1	2	2	1	2	0	1	2	0	2	1	2	0	2	0	2	2	2	2	0	2	0	0	2	2	0	2	0	0	0	0	2	1	1	1	2
	IWA5106	wsnp_Ex_rep_c103892_88739043	3B	28.86	0	2	0	0	2	2	0	0	0	.	2	2	0	.	0	.	2	0	2	.	2	0	2	0	2	2	2	2	0	2	0	0	2	2	0	2	0	.	0	0	2	.	.	.	2
	IWA5426	wsnp_Ex_rep_c67625_66279491	3B	28.86	0	2	.	0	2	2	0	0	0	1	2	2	.	2	0	1	2	0	.	0	2	0	2	0	2	2	2	2	0	2	0	0	2	2	0	2	0	0	0	0	2	.	1	1	2
	IWA5299	wsnp_Ex_rep_c66766_65123941	3B	29.83	0	2	1	0	2	2	0	0	0	.	2	2	1	2	0	1	2	0	.	.	2	0	2	0	2	2	2	2	0	2	0	0	2	2	0	2	0	0	2	0	2	1	1	.	2
	IWA5347	wsnp_Ex_rep_c67033_65490126	3B	29.83	0	2	.	0	2	2	0	0	0	2	2	2	.	2	0	.	2	0	2	.	2	0	2	0	2	2	2	2	0	2	0	0	2	2	0	2	0	0	2	0	2	.	.	2	2
	wPt_742528	DArT	3B	34.29	0	2	.	.	2	2	0	0	0	2	2	2	0	2	0	0	0	0	.	0	2	0	2	0	2	2	2	2	0	2	0	0	2	.	0	2	2	0	0	0	2	0	0	2	2
	wPt_742648	DArT	3B	35.61	0	2	.	.	2	2	0	0	0	2	2	2	0	2	0	0	0	0	2	0	2	0	2	2	2	2	2	2	0	2	0	0	2	0	0	2	2	0	0	0	2	0	0	2	2
	Xgwm493	SSR	3B	38.93	0	2	0	2	2	2	0	0	0	2	2	2	0	2	0	0	0	0	2	0	2	0	0	2	2	2	2	2	0	2	0	0	2	0	0	0	2	0	0	0	2	0	0	1	2
	wPt_10647	DArT	3B	41.08	0	2	0	2	2	0	0	0	0	2	2	2	0	2	0	0	0	0	2	0	2	2	0	2	2	2	2	2	0	2	0	0	2	0	0	2	2	0	0	0	2	0	0	2	2
	wPt_3038	DArT	3B	42.33	0	2	0	2	2	0	0	0	0	2	2	2	0	2	0	0	0	0	2	0	2	0	0	2	2	2	2	2	0	2	0	0	2	0	0	2	2	0	0	0	2	0	0	2	2
	wPt_7212	DArT	3B	45.62	0	2	0	2	2	0	0	0	0	2	2	2	0	2	0	0	0	2	2	0	2	0	0	2	2	2	2	2	0	2	0	0	.	0	0	2	2	0	0	0	2	0	0	2	2
	wPt_666318	DArT	3B	60.57	0	2	2	2	2	0	2	2	0	2	2	0	2	0	0	2	0	0	2	0	2	0	2	.	2	2	2	2	0	2	0	0	2	0	0	0	2	0	0	0	2	2	0	0	2
	wPt_11261	DArT	3B	61.22	0	2	2	2	2	0	2	2	0	2	2	0	2	0	0	2	0	0	2	0	2	0	2	2	2	2	2	2	0	2	0	0	2	.	0	0	2	0	0	0	2	2	0	0	2
	wPt_8238	DArT	3B	67.8	0	2	2	2	2	0	2	2	0	2	2	0	2	0	0	2	0	0	2	0	2	2	2	2	2	2	2	2	0	2	0	0	2	0	.	0	2	0	0	0	2	2	0	0	2
	IWA8457	wsnp_RFL_Contig3336_3426054	3B	82.31	0	2	2	2	0	2	0	0	2	2	2	2	2	0	0	2	0	0	0	0	0	2	2	2	2	2	0	1	0	0	0	0	1	.	1	.	0	0	0	1	2	2	2	0	2
	IWA2074	wsnp_Ex_c15944_24350833	3B	82.31	0	2	2	2	0	2	0	0	2	2	2	1	2	0	0	2	0	0	0	0	0	2	1	2	2	2	0	1	0	0	0	0	1	.	1	1	0	0	0	1	2	2	2	0	2
	IWA1414	wsnp_Ex_c1097_2104088	3B	82.31	0	2	2	2	0	2	0	0	2	2	2	.	2	0	0	2	0	0	0	0	0	2	.	2	2	2	0	0	0	0	0	0	0	0	0	.	0	0	0	0	2	2	2	0	2
	IWA1416	wsnp_Ex_c1097_2105209	3B	82.31	0	2	2	2	0	2	0	0	2	2	2	1	2	0	0	2	0	0	0	0	0	2	1	2	2	2	0	0	0	0	0	0	.	0	0	1	0	0	0	0	2	2	2	0	2
	IWA6919	wsnp_Ku_c33335_42844594	3B	82.61	0	2	2	2	0	2	0	0	2	2	2	1	2	0	0	2	0	0	0	0	2	2	1	2	2	2	0	0	0	0	0	0	.	0	.	.	0	0	0	0	2	2	2	0	2
	IWA6920	wsnp_Ku_c33335_42844680	3B	82.61	0	2	2	2	0	2	0	0	2	2	2	0	2	0	0	2	0	0	0	0	2	2	0	2	2	2	0	0	0	0	0	0	0	0	0	0	0	0	0	0	2	2	2	0	2
	IWA347	wsnp_BE518003B_Ta_2_3	3B	82.61	0	2	2	2	0	2	0	0	2	2	2	2	2	0	0	2	0	0	0	0	2	2	2	2	2	2	0	0	0	0	0	0	.	0	0	.	0	0	0	0	2	2	2	0	2
	IWA3726	wsnp_Ex_c4063_7344641	3B	82.91	0	2	2	2	0	2	0	0	2	2	2	1	2	0	0	2	0	0	0	0	2	2	1	2	2	2	0	0	0	0	0	0	0	0	0	0	0	0	0	0	2	2	2	0	2
	IWA4838	wsnp_Ex_c8695_14561512	3B	82.91	0	2	2	2	0	2	0	0	2	2	2	1	2	0	0	2	0	0	0	0	2	2	1	2	2	2	0	0	0	0	0	0	.	0	0	.	0	0	0	0	2	2	2	0	2
	IWA2119	wsnp_Ex_c16304_24782232	3B	83.25	0	2	2	2	0	2	0	0	2	2	2	1	2	0	0	2	0	0	0	0	0	2	1	2	2	2	0	.	0	0	0	0	.	0	.	1	0	0	0	.	2	2	2	0	2
	IWA7748	wsnp_Ra_c21559_30963208	3B	83.25	0	2	2	2	0	2	0	0	2	2	2	1	2	0	0	2	0	0	0	0	0	2	1	2	2	2	0	1	0	0	0	0	1	0	1	1	0	0	0	1	2	2	2	0	2
	Xgwm566	SSR	3B	83.83	0	2	2	2	0	2	0	0	2	2	2	2	2	0	0	2	0	0	0	0	0	2	2	2	2	2	1	0	0	0	0	0	0	0	0	2	0	0	0	1	2	2	2	0	2
	wPt_0371	DArT	3B	84.42	0	2	2	2	0	2	0	0	2	2	2	2	2	0	0	2	0	0	.	0	2	2	2	2	2	2	2	0	0	0	0	0	0	0	.	2	0	0	0	.	2	2	2	0	2
	rPt_8896	DArT	3B	84.72	0	2	2	2	0	2	0	0	2	2	2	2	2	0	0	2	0	0	0	0	2	2	2	2	2	2	2	0	0	0	0	0	0	0	.	2	0	0	0	.	2	2	2	0	2
	wPt_732457	DArT	3B	85.66	0	2	2	2	0	2	0	0	2	2	2	.	2	0	0	2	0	0	0	0	2	2	2	2	2	2	2	0	0	0	0	0	0	0	0	2	0	0	0	0	.	2	2	0	2
	wPt_7486	DArT	3B	85.97	0	2	2	2	0	2	0	0	2	2	2	0	2	0	0	2	0	0	0	0	2	2	2	2	2	2	0	0	0	0	0	0	0	0	0	.	0	0	0	0	2	2	2	0	2
	IWA5325	wsnp_Ex_rep_c66896_65307566	3B	86.61	0	2	2	2	0	2	0	0	2	2	2	.	2	0	0	2	0	0	0	0	2	2	1	2	2	2	0	.	0	0	0	0	1	0	1	1	0	0	0	1	2	2	2	0	2
	wPt_3046	DArT	3B	88.87	0	2	2	2	2	2	0	0	2	2	2	.	2	0	0	2	0	0	0	0	2	2	2	2	2	2	0	2	0	0	0	0	0	0	0	0	2	0	0	0	2	2	0	0	2
	wPt_730063	DArT	3B	90.44	0	2	0	2	2	2	0	0	2	2	2	2	2	0	0	2	0	0	0	0	.	2	2	2	2	.	0	2	0	0	0	0	0	0	0	0	2	0	0	2	2	2	0	0	2
	wPt_1612	DArT	3B	93.11	0	2	2	2	2	2	0	0	2	2	2	2	2	0	2	2	0	0	0	0	2	2	2	2	2	2	0	2	0	0	0	0	.	0	0	2	2	0	0	2	2	2	0	0	2
	IWA3426	wsnp_Ex_c33140_41677458	3B	94.82	0	2	2	2	2	2	0	0	2	2	2	2	2	0	0	2	0	0	0	0	2	2	2	2	2	2	0	2	0	0	0	0	.	0	.	.	2	0	0	.	2	2	0	0	2
	IWA292	wsnp_BE497469B_Ta_2_1	3B	98.5	0	2	2	2	2	2	0	2	2	0	2	.	2	0	0	2	0	0	0	.	0	2	.	2	2	2	0	0	0	0	0	0	.	0	1	1	0	0	0	0	2	2	2	0	2
	IWA5677	wsnp_Ex_rep_c70174_69125822	3B	98.5	0	2	2	2	2	2	0	2	2	.	2	.	2	0	0	2	0	0	0	.	0	2	.	2	2	2	0	.	0	0	0	0	.	0	.	.	0	0	0	.	2	2	2	0	2
	IWA210	wsnp_BE489326B_Ta_2_1	3B	99.13	0	2	2	2	2	2	0	2	2	0	2	1	2	0	0	2	0	0	0	1	0	2	1	2	2	2	0	0	0	0	0	0	0	0	1	1	0	0	0	0	2	2	2	0	2
	IWA6014	wsnp_JD_c3463_4479210	3B	99.13	0	2	2	2	2	2	0	2	2	0	2	.	2	0	0	2	0	0	0	.	0	2	.	2	2	2	0	0	0	0	0	0	.	0	.	.	0	0	0	0	2	2	2	0	2
	IWA1206	wsnp_CAP8_c6899_3227098	3B	99.46	0	2	2	2	2	2	0	2	2	0	2	1	2	0	0	2	0	0	0	1	0	2	1	2	2	2	0	0	0	0	0	0	0	0	.	1	0	0	0	0	2	2	2	0	2
	rPt_5396	DArT	3B	100.71	0	2	2	2	2	2	0	2	2	2	2	2	2	0	0	2	0	0	0	2	0	2	2	2	2	2	2	0	0	0	0	0	0	0	0	2	0	0	0	2	2	2	2	0	2
	wPt_3726	DArT	3B	101.01	0	2	2	2	2	2	0	2	2	2	2	.	2	0	0	2	0	0	0	2	0	2	2	2	2	2	2	0	0	0	0	0	0	0	0	2	0	0	0	2	2	2	2	0	2
	wPt_6905	DArT	3B	102.85	0	2	2	2	2	2	0	0	2	2	2	2	2	0	0	2	0	0	0	2	0	2	2	2	2	2	2	0	0	0	0	0	0	0	0	2	0	0	0	2	2	2	2	0	2
	IWA2492	wsnp_Ex_c19982_29009504	3B	104.17	0	2	2	2	2	2	0	2	2	.	2	.	2	0	0	2	0	0	0	1	0	2	.	2	2	2	0	.	0	0	0	0	1	0	1	1	0	0	0	.	2	2	2	0	2
	wPt_8915	DArT	3B	105.14	0	2	2	2	2	2	0	2	2	.	2	0	2	0	0	2	0	0	0	.	0	2	2	2	2	2	0	0	0	0	0	0	0	0	0	2	0	0	0	0	2	2	2	0	2
	IWA6655	wsnp_Ku_c18538_27857915	3B	106.41	0	2	2	.	2	2	0	2	2	0	2	1	2	0	0	2	0	0	0	1	0	2	1	2	2	2	0	0	0	0	0	0	0	0	1	1	0	0	0	0	2	2	2	0	2
	IWA5770	wsnp_JD_c10233_10936535	3B	106.73	0	2	2	2	2	2	0	2	2	0	2	2	2	0	0	2	0	0	0	2	0	2	2	2	2	2	0	.	0	0	0	0	0	0	.	.	0	0	0	.	2	2	2	0	2
	IWA4236	wsnp_Ex_c5457_9632050	3B	107.72	0	2	2	2	2	2	0	2	2	.	2	.	2	0	0	2	0	0	0	.	0	2	2	2	2	2	0	.	0	0	0	0	0	0	.	0	0	0	0	.	2	2	2	0	2
	IWA6297	wsnp_JD_rep_c63654_40605158	3B	108.39	0	2	2	2	2	2	0	2	2	.	2	.	2	0	.	2	0	0	0	.	0	2	.	2	2	2	0	.	0	0	0	0	0	0	.	0	0	0	0	.	2	2	2	0	2
	IWA4613	wsnp_Ex_c7021_12096881	3B	108.72	0	2	2	2	2	2	0	2	2	.	2	.	2	0	.	2	0	0	0	.	0	2	.	2	2	2	0	.	2	0	0	0	0	0	.	0	0	0	0	.	2	2	2	0	2
	IWA3245	wsnp_Ex_c29631_38640100	3B	109.05	0	2	2	2	2	2	0	2	2	.	2	.	2	0	2	2	0	0	0	.	0	2	.	2	2	2	0	0	2	0	0	0	0	0	0	0	0	0	0	0	2	2	2	0	2
	IWA2022	wsnp_Ex_c15399_23662312	3B	109.36	0	2	2	2	2	2	0	2	2	.	2	.	2	0	2	2	0	0	0	.	0	2	.	2	2	2	0	.	2	0	0	0	0	0	1	0	0	0	0	.	2	2	2	0	2
	IWA7510	wsnp_Ku_rep_c72504_72191206	3B	109.36	0	2	2	2	2	2	0	2	2	1	2	1	2	0	1	2	0	0	0	1	0	2	1	2	2	2	0	1	2	0	0	0	0	0	1	0	0	0	0	1	2	2	2	0	2
	IWA8196	wsnp_Ra_rep_c74606_72470419	3B	109.7	0	2	2	2	2	2	0	2	2	2	2	1	2	0	1	2	0	0	0	1	0	2	1	2	2	2	0	1	2	0	0	0	0	0	1	0	0	0	0	1	2	2	2	0	2
	IWA3710	wsnp_Ex_c40060_47197384	3B	109.7	0	2	2	2	2	2	0	2	2	2	2	2	2	0	2	2	0	0	0	2	0	2	2	2	2	2	0	.	2	0	0	0	0	0	.	0	0	0	0	.	2	2	2	0	2
	IWA7519	wsnp_Ku_rep_c73198_72796386	3B	109.99	0	2	2	2	2	2	0	2	2	1	2	1	2	0	1	2	0	0	0	1	0	2	1	2	2	2	0	0	2	0	0	0	0	0	1	0	0	0	0	0	2	2	2	0	2
	IWA4206	wsnp_Ex_c53983_57032627	3B	110.56	0	2	2	2	2	2	0	2	2	.	2	.	2	0	2	2	0	0	0	.	0	2	2	2	2	2	2	0	2	0	0	0	0	0	.	0	0	0	0	.	2	2	2	0	2
	IWA7236	wsnp_Ku_c66980_66202298	3B	110.56	0	2	2	2	2	2	0	2	2	1	2	1	2	0	1	2	0	0	0	1	0	2	1	2	2	2	2	1	2	0	0	0	0	0	1	0	0	0	0	1	2	2	2	0	2
	IWA4721	wsnp_Ex_c7756_13218814	3B	110.9	0	2	2	2	2	2	0	2	2	1	2	1	2	0	1	2	0	0	0	1	0	2	1	2	2	2	2	.	2	0	0	0	0	0	.	0	0	0	0	.	2	2	2	0	2
	IWA5775	wsnp_JD_c10602_11238420	3B	112.24	0	2	2	2	2	2	0	2	2	1	2	2	2	0	1	2	0	0	0	1	0	2	1	2	.	2	2	0	2	0	0	0	0	0	.	0	0	2	0	0	2	2	2	0	2
	IWA7512	wsnp_Ku_rep_c72700_72370664	3B	112.55	0	2	2	1	2	2	0	2	2	1	2	1	2	0	1	2	0	0	0	1	0	2	1	2	0	2	2	0	2	0	0	0	0	0	1	0	0	2	0	0	2	2	2	0	2
	IWA4653	wsnp_Ex_c7291_12517871	3B	112.55	0	2	2	2	2	2	0	2	2	1	2	2	2	0	1	2	0	0	0	1	0	2	1	2	.	2	2	0	2	0	0	0	0	0	.	0	0	2	0	0	2	2	2	0	2
	IWA6221	wsnp_JD_c9360_10216330	3B	114.94	0	2	2	2	2	2	0	2	0	2	2	2	2	.	.	2	0	0	0	.	0	2	.	2	.	2	2	.	2	0	0	0	0	0	.	0	0	2	0	.	2	2	2	0	2
	IWA2400	wsnp_Ex_c1934_3648624	3B	117.72	0	2	2	2	2	2	0	2	0	2	2	.	2	0	.	2	0	0	0	.	0	2	2	2	.	0	2	0	2	2	0	0	.	0	.	0	0	2	0	0	2	2	2	0	2
	IWA2124	wsnp_Ex_c16378_24870688	3B	118.07	0	2	2	.	2	.	0	2	0	1	2	1	2	0	.	2	0	0	0	1	0	2	2	2	1	0	2	0	2	2	0	0	1	0	1	2	0	2	0	.	2	2	2	0	2
	IWA3402	wsnp_Ex_c3257_6003626	3B	118.4	0	2	2	2	2	2	0	2	0	0	2	0	2	0	0	2	0	0	0	0	0	2	2	2	0	0	2	0	2	2	0	0	0	0	0	2	0	2	0	2	2	2	2	0	2
	IWA7125	wsnp_Ku_c49975_55719349	3B	121.44	0	2	2	2	2	2	0	2	0	1	2	1	2	1	2	2	0	0	0	1	0	2	2	2	1	0	2	0	2	2	0	0	1	0	1	2	0	2	2	2	2	2	2	0	2
	rPt_7068	DArT	3B	122.05	0	2	2	2	2	2	0	2	0	2	2	2	2	2	0	2	0	0	0	.	0	2	2	2	0	0	2	0	2	2	0	0	0	0	0	2	0	2	0	2	2	2	2	0	2
	wPt_2280	DArT	3B	123.63	0	2	2	2	2	2	0	2	0	.	2	0	2	2	2	2	0	0	0	.	0	2	2	2	0	0	2	0	2	2	0	0	0	0	0	2	0	2	2	2	2	2	2	0	2
	wPt_1171	DArT	3B	124.25	0	2	2	2	2	2	0	2	0	.	2	0	2	2	2	2	0	0	0	.	0	2	2	2	0	0	2	0	2	2	0	0	0	0	0	2	0	2	.	2	2	2	2	0	2
	IWA2620	wsnp_Ex_c21491_30637789	3B	124.56	0	2	2	2	2	2	0	2	0	2	2	.	2	2	2	2	0	0	0	2	0	2	2	2	2	0	2	0	2	2	0	0	0	0	0	2	0	2	2	2	2	2	2	0	2
	IWA7819	wsnp_Ra_c27984_37479613	3B	124.56	0	2	2	2	2	2	0	2	0	1	2	0	2	1	2	2	0	0	0	1	0	2	2	2	.	0	2	0	2	2	0	0	.	0	1	2	0	2	2	2	2	2	2	0	2
	wPt_7688	DArT	3B	124.56	0	2	2	2	2	2	0	2	0	1	2	1	2	1	2	2	0	0	0	1	0	2	2	2	1	0	2	0	2	2	0	0	1	0	1	2	0	2	2	2	2	2	2	0	2
	IWA8086	wsnp_Ra_c8570_14489763	3B	124.87	0	2	2	2	2	2	0	2	0	.	2	1	2	.	2	2	0	0	0	.	0	2	2	2	1	0	2	0	2	2	0	0	1	0	1	2	0	2	2	2	2	2	2	0	2
	IWA7108	wsnp_Ku_c48167_54427241	3B	125.16	0	2	2	2	2	2	0	2	0	1	2	1	2	1	2	2	0	0	0	1	0	2	2	2	1	0	2	0	2	2	0	0	1	0	1	2	0	2	2	2	2	2	2	0	2
	IWA7391	wsnp_Ku_rep_c102162_89197212	3B	125.16	0	2	2	2	2	2	0	2	0	1	2	0	2	1	2	2	0	0	0	1	0	2	2	2	0	0	2	0	2	2	0	0	0	0	0	2	0	2	2	2	2	2	2	0	2
	IWA8490	wsnp_RFL_Contig3599_3786631	3B	125.74	0	2	2	2	2	2	0	2	0	1	2	1	2	1	2	2	0	0	0	0	0	2	2	2	1	0	2	0	2	2	0	0	1	0	1	2	0	2	1	2	2	2	2	0	2
	IWA5984	wsnp_JD_c2937_3905238	3B	125.74	0	2	2	2	2	2	0	2	0	.	2	.	2	.	2	2	0	0	0	0	0	2	2	2	.	0	2	0	2	2	0	0	.	0	.	2	0	2	.	2	2	2	2	0	2
	IWA7680	wsnp_Ra_c18164_27178535	3B	126.06	0	2	2	2	2	2	0	2	0	1	2	0	2	1	2	2	0	0	0	0	0	2	2	2	0	0	2	0	2	2	0	0	0	0	1	2	0	2	1	2	2	2	2	0	2
	IWA3274	wsnp_Ex_c3040_5616383	3B	126.36	0	2	2	2	2	2	0	2	0	2	2	.	2	2	2	2	0	0	0	0	0	2	2	2	.	0	2	0	2	2	0	0	.	0	.	2	0	2	2	2	2	2	2	0	2
	IWA7679	wsnp_Ra_c18164_27178459	3B	126.66	0	2	2	2	2	2	0	2	0	1	2	1	2	1	2	2	0	0	0	0	0	2	2	2	1	0	2	0	2	2	0	0	1	0	1	2	0	2	1	2	2	2	2	0	2
	IWA5510	wsnp_Ex_rep_c68193_66971396	3B	127.87	0	2	2	2	2	2	0	0	0	.	2	1	2	.	2	2	0	0	0	0	0	2	2	2	1	0	2	0	2	2	0	0	1	0	1	2	0	2	1	2	2	2	2	0	2
	IWA5511	wsnp_Ex_rep_c68193_66971472	3B	128.16	0	2	2	2	2	2	0	0	0	.	2	1	2	1	2	2	0	0	0	0	0	2	2	2	1	0	2	0	2	2	0	0	1	0	1	2	0	2	1	2	2	2	2	0	2
	Xgwm108	SSR	3B	129.67	0	2	2	2	2	2	0	0	0	2	2	2	2	2	2	2	0	0	0	0	0	2	2	2	2	0	2	0	2	2	0	0	0	0	0	2	0	2	2	2	2	2	2	0	2
	IWA2462	wsnp_Ex_c19778_28779907	3B	130.31	0	2	2	2	2	2	0	0	0	.	2	.	2	.	2	2	0	0	0	0	0	2	2	2	.	0	2	0	2	2	0	0	.	0	.	2	0	2	.	2	2	2	2	0	2
	IWA5013	wsnp_Ex_rep_c101457_86817938	3B	130.62	0	2	2	2	2	2	0	0	0	.	2	0	2	.	2	2	0	0	0	0	0	2	2	2	0	0	2	0	2	2	0	0	0	0	.	2	0	2	.	2	2	2	2	0	2
	IWA4324	wsnp_Ex_c57007_58898157	3B	131.26	0	2	2	2	2	2	0	0	0	2	2	.	2	.	2	2	0	0	0	0	0	2	2	2	.	0	2	0	2	2	0	0	.	0	.	2	0	2	.	2	2	2	2	0	2
	IWA4778	wsnp_Ex_c8208_13870372	3B	132.2	0	2	2	2	2	2	0	0	0	2	2	.	2	.	2	2	0	0	0	0	0	2	2	0	.	0	2	0	2	2	0	0	.	0	.	2	0	2	.	2	2	2	2	0	2
	wPt_8056	DArT	3B	134.15	0	2	2	2	2	2	0	0	0	.	2	0	2	2	2	2	0	0	0	0	0	2	2	0	0	0	2	0	2	2	0	0	0	0	0	2	0	2	2	2	2	2	2	0	2
	wPt_0065	DArT	3B	135.37	0	2	2	2	2	2	0	0	0	2	2	.	2	2	2	2	0	0	0	0	0	2	2	0	2	0	2	0	2	2	0	0	0	0	0	2	0	2	2	2	2	2	2	0	2
	wPt_10384	DArT	3B	138.44	0	2	.	2	2	2	0	0	0	2	2	.	2	.	2	.	0	0	0	0	0	2	2	0	2	0	0	0	2	2	0	0	0	0	0	2	0	2	.	2	2	2	2	0	2
	IWA4600	wsnp_Ex_c700_1379957	3B	140.55	0	2	2	2	2	2	0	0	0	2	2	.	2	2	2	2	0	0	0	0	0	2	2	0	.	0	2	2	2	2	0	0	.	0	.	2	0	2	.	2	2	2	2	0	2
	wPt_664981	DArT	3B	141.51	0	2	2	2	2	2	0	0	0	2	2	.	2	2	2	2	0	0	0	0	0	2	2	0	2	0	2	2	2	2	0	0	0	0	0	2	0	2	2	2	2	2	2	0	2
	wPt_2904	DArT	3B	142.12	0	2	2	2	2	2	0	0	0	2	2	.	2	2	2	2	0	0	0	0	0	2	2	0	2	0	2	2	2	2	0	0	0	0	0	2	0	2	2	2	2	2	2	0	2
	wPt_7968	DArT	3B	143.09	0	2	2	2	2	2	0	0	0	2	2	.	2	2	.	.	0	0	0	0	0	2	2	0	2	0	2	2	2	2	0	0	0	0	0	2	0	2	2	2	2	2	2	0	2
	wPt_3678	DArT	3B	143.72	0	2	2	2	2	2	0	0	0	2	2	0	2	2	2	2	0	0	0	0	0	2	2	0	0	0	.	2	2	2	0	0	0	0	0	2	0	2	.	2	2	2	2	0	2
	wPt_10179	DArT	3B	150.81	0	2	0	2	2	2	0	0	0	2	2	0	0	2	2	2	0	0	0	0	2	2	2	0	0	0	2	2	2	2	0	2	0	0	0	2	0	2	2	2	2	2	2	0	2
	wPt_10170	DArT	3B	151.73	0	2	0	2	2	2	0	0	0	2	2	0	0	2	2	2	0	0	0	0	2	2	2	0	2	0	2	2	2	2	0	2	0	0	0	2	0	2	2	2	2	2	2	0	2
	IWA1094	wsnp_CAP7_c5097_2266314	3B	153.95	0	2	.	2	0	2	0	0	0	2	2	0	0	2	2	2	0	0	0	0	2	2	2	0	0	0	0	2	2	2	0	2	0	0	.	2	0	2	2	0	2	2	2	2	2
	wPt_5704	DArT	3B	168.4	0	2	2	2	0	2	2	0	0	2	2	0	0	0	2	2	0	0	0	0	2	0	2	0	2	0	0	0	2	2	0	2	2	0	0	2	2	2	2	0	0	2	2	2	2
	IWA939	wsnp_CAP12_c2297_1121142	3B	171.95	0	2	2	2	0	2	2	0	2	2	2	0	0	0	2	2	0	0	1	1	2	0	2	0	2	0	0	0	0	2	0	2	2	0	0	2	2	2	2	0	0	2	2	2	2
	wPt_0021	DArT	3B	177.23	0	2	2	0	0	0	2	0	0	2	2	0	0	0	2	2	0	0	2	0	0	0	2	0	2	2	0	0	0	2	0	2	0	0	0	2	2	2	2	0	0	2	0	2	2
	wPt_7037	DArT	3B	184.06	0	2	2	0	0	0	2	0	0	0	2	0	0	0	0	2	0	0	2	2	0	0	2	0	2	2	0	0	2	.	0	2	2	0	0	2	2	2	2	.	0	2	0	2	2
	wPt_667746	DArT	3B	185.04	0	2	2	0	0	0	2	0	0	.	2	0	0	0	0	2	0	0	2	2	0	0	2	0	2	2	0	0	2	2	0	2	2	0	0	2	2	2	2	2	0	2	0	2	2
	IWA6930	wsnp_Ku_c3371_6259457	3B	185.97	0	2	1	0	0	0	2	0	0	0	1	0	0	0	0	2	0	0	2	2	0	0	2	0	2	2	0	0	1	1	2	2	1	.	0	2	2	2	2	1	0	2	0	2	2
	wPt_0367	DArT	3B	188.93	0	2	2	0	0	0	2	0	0	0	.	0	0	0	0	2	0	0	2	2	0	0	2	0	2	2	0	0	2	2	2	2	.	0	0	2	2	2	2	2	0	2	0	2	2
	wPt_10537	DArT	3B	189.23	0	2	2	0	0	0	2	0	0	0	.	0	0	0	0	2	0	0	2	2	0	0	2	0	2	2	0	0	.	2	2	2	2	0	0	2	2	2	2	2	0	2	0	2	2
	wPt_3342	DArT	3B	191.78	0	2	0	0	0	0	2	0	0	0	2	0	0	0	0	2	0	0	2	2	0	0	2	0	2	2	0	0	0	2	2	2	.	0	0	2	2	2	0	2	0	2	0	2	2
	IWA8185	wsnp_Ra_rep_c72670_70836439	3B	192.11	0	2	0	0	0	0	1	0	0	0	.	0	0	0	0	2	0	0	.	2	0	0	2	0	2	2	0	0	0	.	2	2	.	.	0	2	2	2	0	2	0	2	0	2	2
	wPt_666728	DArT	3B	192.75	0	2	0	0	0	0	2	0	0	0	.	0	0	0	0	2	0	0	2	2	0	0	2	0	2	2	0	0	0	0	2	2	0	0	0	2	2	2	0	2	0	2	0	2	2
	wPt_9368	DArT	3B	194.96	0	2	0	0	0	0	2	0	0	0	0	0	0	0	0	2	0	0	2	2	0	0	2	0	2	2	0	0	0	0	2	2	0	0	0	2	2	2	0	2	0	2	0	2	2
	IWA4312	wsnp_Ex_c56591_58653455	3B	195.27	0	2	0	0	0	0	2	0	0	0	1	0	0	0	0	2	0	0	1	2	0	0	2	0	2	2	0	0	1	1	2	2	1	0	0	2	2	2	0	2	0	2	0	2	2
	wPt_8845	DArT	3B	202.2	0	2	0	0	0	0	2	0	0	2	0	.	2	0	.	0	2	0	0	2	2	0	2	0	2	2	0	0	0	2	2	2	0	0	0	2	2	2	2	2	0	2	0	2	0
	wPt_8206	DArT	3B	202.51	0	2	0	0	0	0	2	0	0	2	0	.	2	.	0	.	2	0	0	2	2	0	2	0	2	2	0	0	0	2	2	2	.	0	0	2	2	2	2	2	0	2	0	2	0
	wPt_10758	DArT	3B	207.16	0	2	0	0	2	0	2	0	0	2	0	2	2	0	0	0	2	0	0	2	2	0	2	0	2	2	0	0	0	2	2	2	0	0	0	2	2	2	2	2	0	2	0	2	0
	wPt_743330	DArT	3B	211.69	0	2	0	0	2	0	2	0	0	2	0	0	2	0	0	0	2	0	0	2	2	0	2	0	2	2	0	0	0	0	2	2	0	0	0	2	2	2	2	2	0	2	0	2	0
	Xgwm247	SSR	3B	218.4	0	2	0	0	2	0	2	0	0	2	0	1	2	0	0	0	2	0	0	2	2	0	2	0	2	0	0	0	0	2	2	2	0	0	0	2	0	2	2	2	0	2	0	2	0
	wPt_10071	DArT	3B	220.29	0	2	0	0	2	0	2	0	0	2	0	0	2	0	0	0	2	0	0	2	2	0	2	0	2	0	0	0	0	0	2	2	0	0	0	.	0	2	2	2	0	2	0	2	0
	wPt_3856	DArT	3B	220.6	0	2	0	0	2	0	2	0	0	2	0	0	2	0	0	0	2	0	0	2	2	0	2	0	2	0	0	0	0	0	2	2	0	0	0	2	0	2	2	2	0	2	0	2	0
Group 10	Xgwm52	SSR	3D	0	0	2	2	0	2	2	0	0	2	0	0	2	2	2	2	2	2	0	0	0	2	2	0	0	0	0	2	0	2	0	0	0	0	0	2	0	0	0	0	0	0	0	0	0	2
	IWA5695	wsnp_Ex_rep_c70527_69450183	3D	0.31	0	2	2	0	1	2	1	0	2	0	.	2	2	2	2	2	2	0	0	0	2	2	1	0	0	0	2	0	2	0	0	0	.	0	2	0	0	0	0	0	0	0	0	1	2
	Xgdm8	SSR	3D	1.24	0	2	2	0	0	2	0	0	2	0	0	2	2	2	2	2	2	0	2	0	2	2	0	0	0	0	2	0	2	0	0	0	0	0	2	0	0	0	0	0	0	0	0	2	2
	IWA7468	wsnp_Ku_rep_c69963_69469381	3D	1.53	0	2	2	0	1	2	1	0	2	0	1	2	2	2	2	2	2	0	2	0	2	2	1	0	0	0	2	0	2	0	0	0	1	0	2	0	0	1	0	0	0	0	0	1	2
	Xbarc125	SSR	3D	2.41	0	2	2	0	2	2	1	0	2	0	0	2	2	2	2	2	0	0	2	0	2	2	1	0	0	0	2	0	2	0	0	0	0	0	2	0	0	0	0	0	0	0	0	2	2
	Xcfd4b	SSR	3D	4.21	0	2	2	0	2	2	1	0	2	0	0	2	2	0	2	2	2	0	2	0	2	2	1	0	0	0	2	0	2	0	0	0	0	0	2	0	0	0	0	0	0	0	0	0	0
	Xgwm456	SSR	3D	5.69	0	2	2	0	2	2	0	0	2	0	0	2	2	.	2	2	2	0	2	0	2	2	0	0	0	0	2	0	2	0	0	0	0	0	2	0	0	0	0	0	0	0	0	2	2
	IWA7672	wsnp_Ra_c17636_26538543	3D	8.42	0	2	2	0	2	2	2	0	2	0	0	2	2	2	2	2	2	0	2	0	2	2	0	0	0	0	2	0	2	0	0	0	0	0	2	0	0	2	0	2	0	0	2	2	2
	wPt_672034	DArT	3D	10.55	0	2	2	0	0	2	0	0	2	0	0	2	2	2	.	2	2	0	2	0	2	2	0	0	0	0	2	0	2	0	0	0	0	0	2	0	0	2	0	2	0	0	2	2	2
	wPt_732092	DArT	3D	12.77	0	2	2	0	0	2	0	0	2	0	0	2	2	2	2	2	2	0	2	0	2	2	0	0	0	0	2	0	2	0	0	0	.	0	2	.	0	2	0	2	0	0	2	2	2
	Xgdm72	SSR	3D	19.13	0	2	0	0	0	2	0	0	2	0	0	2	2	0	2	2	2	2	2	0	2	2	0	0	0	0	2	0	2	0	0	0	0	0	2	0	0	2	0	2	0	0	2	0	2
	wPt_5215	DArT	3D	33.83	0	2	0	0	2	2	0	0	2	0	0	0	2	2	2	2	2	2	2	0	2	0	2	0	2	0	2	0	2	2	0	0	0	0	2	0	2	2	0	2	0	0	2	0	2
	wPt_6066	DArT	3D	35.87	0	2	0	0	2	2	0	0	2	0	0	0	2	2	2	2	2	2	2	2	2	0	2	0	2	0	2	0	2	2	0	2	0	.	2	0	2	2	.	2	0	0	2	.	2
	wPt_740564	DArT	3D	37.66	0	2	0	0	2	2	0	0	2	0	0	0	2	2	2	2	2	2	2	0	2	0	2	0	2	0	2	0	2	2	0	.	0	0	2	0	2	2	0	2	0	0	2	0	2
Group 11	Xbarc52	SSR	4A	0	0	2	0	2	0	0	0	2	0	0	0	2	2	2	1	0	0	2	0	2	2	2	2	0	2	2	0	2	0	1	2	0	0	2	0	2	0	0	0	2	0	0	0	0	2
	wPt_4064	DArT	4A	3.11	0	2	0	2	.	2	0	2	0	0	0	2	2	2	2	0	0	2	2	2	2	2	2	0	2	2	0	2	0	2	2	0	0	2	0	2	0	0	0	2	0	0	0	0	2
	wPt_9675	DArT	4A	3.44	0	2	0	2	0	2	0	2	0	0	0	2	2	2	2	0	0	2	2	2	2	2	2	0	2	2	0	2	0	2	2	0	0	2	0	2	0	0	0	2	0	0	0	0	2
	wPt_2792	DArT	4A	4.06	0	2	0	2	0	2	0	2	0	0	0	2	2	2	2	0	0	2	2	2	2	2	2	0	2	2	0	2	0	2	2	0	0	2	0	2	0	0	.	2	0	0	0	0	2
	wPt_3402	DArT	4A	5.3	0	2	0	2	0	2	0	2	0	0	0	2	2	2	2	0	0	2	2	2	2	2	2	0	2	2	0	2	0	2	2	0	0	2	0	2	0	0	2	2	0	0	0	0	2
	IWA7197	wsnp_Ku_c5874_10384800	4A	6.18	0	2	0	2	0	2	0	2	0	0	0	2	2	2	2	0	2	2	2	2	2	2	2	0	2	2	0	2	0	2	2	0	0	2	0	2	0	0	1	2	0	0	0	0	2
	IWA2756	wsnp_Ex_c22830_32035900	4A	6.46	0	2	0	2	0	2	0	2	0	0	0	2	2	2	2	0	2	2	2	2	2	2	2	0	2	2	0	2	0	2	2	0	0	2	0	2	0	0	2	2	0	0	0	0	2
	IWA7365	wsnp_Ku_c9746_16265756	4A	8.24	0	2	0	2	0	2	0	2	2	0	0	2	2	2	2	0	2	2	1	2	2	2	2	0	2	2	0	2	0	2	2	0	0	2	0	2	0	0	1	2	0	0	0	0	2
	wPt_11295	DArT	4A	10.71	0	2	0	2	0	2	0	2	2	0	0	2	2	2	2	0	2	2	0	2	2	2	2	0	2	2	0	2	0	2	0	0	0	2	0	2	0	0	0	2	0	0	0	0	2
	IWA4083	wsnp_Ex_c5072_9006666	4A	12.89	0	2	0	2	0	2	0	2	2	0	0	2	2	2	2	0	2	2	.	2	2	2	2	0	2	2	0	2	0	2	2	0	0	2	0	2	0	0	1	2	0	0	0	0	2
	wPt_2951	DArT	4A	13.19	0	2	0	2	0	2	0	2	2	0	0	2	2	.	2	0	2	.	2	2	2	2	2	0	2	2	0	2	0	2	2	0	0	2	0	2	0	0	0	2	0	0	0	0	2
	wPt_0150	DArT	4A	13.48	0	2	0	2	0	2	0	2	2	0	0	2	2	2	2	0	2	2	2	2	2	2	2	0	2	2	0	2	0	2	2	0	0	2	0	2	0	0	0	2	0	0	0	0	2
	IWA4689	wsnp_Ex_c7489_12810046	4A	13.79	0	2	0	.	0	2	0	2	2	0	0	2	2	2	2	0	2	2	1	2	2	2	2	0	2	2	0	2	0	2	2	0	0	2	0	2	0	0	.	2	0	0	0	0	2
	IWA4688	wsnp_Ex_c7489_12809914	4A	13.79	0	2	0	2	0	2	0	2	2	0	0	2	2	2	2	0	2	2	.	2	2	2	2	0	2	2	0	2	0	2	2	0	0	2	0	2	0	0	1	2	0	0	0	0	2
	wPt_1161	DArT	4A	14.38	0	2	0	2	0	2	0	2	2	0	0	2	2	2	2	0	2	2	2	2	2	2	2	0	2	2	0	2	0	2	2	0	0	2	0	2	0	0	2	2	0	0	0	0	2
	wPt_6757	DArT	4A	14.68	0	2	0	2	0	2	0	2	2	0	0	2	2	2	2	0	2	2	2	2	2	2	2	0	2	2	0	2	0	2	2	0	0	2	0	2	0	0	2	2	0	0	0	0	2
	wPt_4828	DArT	4A	16.3	0	2	0	2	0	2	0	.	2	0	0	2	2	2	2	0	2	2	2	2	2	2	2	0	2	2	0	2	0	2	2	0	0	2	0	2	0	0	.	2	0	0	0	0	2
	wPt_0023	DArT	4A	25.94	0	2	0	2	0	2	.	0	0	0	0	.	2	.	.	0	0	2	2	2	2	0	2	0	2	2	0	2	0	0	0	0	0	0	0	2	0	0	0	2	0	0	0	0	.
	IWA558	wsnp_BG313770B_Ta_1_1	4A	55.33	0	2	0	2	0	2	1	2	2	0	0	2	2	1	0	2	0	0	2	2	0	0	2	0	0	2	0	2	0	0	2	0	0	2	0	1	0	0	0	2	2	0	2	1	1
	IWA559	wsnp_BG313770B_Ta_1_3	4A	55.64	0	2	0	2	0	2	1	2	2	0	0	2	2	1	0	2	0	0	2	2	0	0	2	0	0	2	0	2	0	0	2	0	0	2	0	1	0	0	0	2	2	0	2	0	1
	wPt_9833	DArT	4A	56.91	0	2	0	2	0	2	0	2	2	0	0	2	2	0	0	2	0	0	2	2	0	0	2	0	0	2	0	2	0	0	2	0	0	2	0	0	0	0	0	2	2	0	2	0	0
	wPt_8517	DArT	4A	61.37	0	2	0	2	0	.	0	.	0	0	0	2	2	0	0	2	0	0	2	2	0	0	2	0	0	2	0	2	0	.	2	0	0	2	0	0	0	0	2	2	2	0	2	0	.
	Xbarc343	SSR	4A	64.71	0	2	0	2	0	2	1	2	2	0	0	2	2	0	0	2	0	0	2	2	0	0	1	0	0	2	0	2	0	1	2	0	0	2	0	0	0	0	0	2	2	0	2	0	1
	Xwmc262	SSR	4A	65	0	2	0	2	0	2	0	2	2	0	0	2	2	0	0	2	0	0	2	2	0	0	2	0	0	2	0	2	0	2	2	0	0	2	0	0	0	0	0	2	2	0	2	0	0
	wPt_5857	DArT	4A	66.82	0	2	0	2	0	2	.	2	0	0	0	2	2	0	0	2	0	0	2	2	0	0	0	0	0	2	0	2	0	2	2	0	0	2	0	0	0	0	0	2	2	0	0	0	.
	IWA7322	wsnp_Ku_c8391_14261321	4A	68.64	0	2	0	2	0	2	0	2	2	0	0	2	2	2	0	2	0	0	2	2	0	0	0	0	0	2	0	2	0	0	2	0	0	2	0	1	0	0	0	2	2	0	0	0	0
	IWA811	wsnp_CAP11_c8366_3622210	4A	68.64	0	2	0	2	0	2	.	2	2	0	0	2	2	2	0	2	0	0	2	2	0	0	0	0	0	2	0	2	0	0	2	0	0	2	0	2	0	0	0	2	2	0	0	.	.
	IWA3698	wsnp_Ex_c3988_7221220	4A	68.96	0	2	0	2	0	2	1	2	2	0	.	2	2	2	0	2	0	0	2	2	0	0	0	0	0	2	0	2	0	0	2	0	0	2	0	1	0	0	0	2	2	0	0	1	1
	IWA3188	wsnp_Ex_c28728_37832012	4A	70.25	0	2	0	2	0	2	1	2	2	0	0	0	2	2	2	2	0	0	2	2	0	0	0	0	0	2	0	2	0	2	2	0	0	2	0	.	0	0	0	2	2	0	0	1	.
	IWA8168	wsnp_Ra_rep_c70233_67968353	4A	70.85	0	2	0	2	0	2	1	2	2	0	0	0	2	2	2	2	0	0	2	2	0	0	0	0	0	2	0	2	0	2	2	0	0	2	0	1	0	0	0	2	2	0	0	0	1
	IWA6418	wsnp_Ku_c11227_18378980	4A	71.15	0	2	0	2	0	2	1	2	2	0	0	0	2	2	2	2	0	0	2	2	0	0	0	0	0	2	0	2	0	2	2	0	0	2	0	1	0	0	0	2	2	0	0	1	1
	IWA3774	wsnp_Ex_c41313_48161689	4A	72.19	0	2	0	2	0	2	.	2	2	0	0	0	2	2	2	2	0	0	2	2	0	0	0	0	.	2	0	2	0	2	2	0	0	2	0	.	0	0	0	2	2	0	0	.	.
	Xwmc161	SSR	4A	78.18	0	2	0	2	0	2	0	2	0	2	0	0	0	0	2	0	0	0	2	2	0	0	0	0	0	.	0	2	2	2	2	0	0	2	0	0	0	0	0	2	2	0	0	0	0
	Xwmc707	SSR	4A	84.71	0	2	0	2	0	2	1	2	1	2	0	2	0	2	2	0	0	0	2	2	0	2	0	0	0	2	2	2	2	2	2	0	0	2	0	0	0	0	0	2	2	0	2	0	0
	IWA3756	wsnp_Ex_c41074_47987860	4A	87.11	0	2	.	2	0	2	.	2	2	2	0	2	0	2	2	.	0	0	2	2	0	2	0	0	0	2	2	2	2	2	2	0	.	2	0	0	0	0	2	2	2	2	.	.	.
	IWA3758	wsnp_Ex_c41074_47988141	4A	87.45	0	2	1	2	0	2	1	2	2	2	0	2	0	2	2	1	0	0	2	2	0	2	0	0	.	2	2	2	2	2	2	0	1	2	0	0	0	0	2	2	2	2	1	1	.
	IWA7118	wsnp_Ku_c4924_8816643	4A	92.44	0	2	0	2	0	2	2	2	0	2	0	2	0	2	2	1	0	0	2	2	0	2	0	0	1	2	2	2	2	2	2	0	1	2	2	0	0	0	2	1	2	2	0	2	2
	IWA2904	wsnp_Ex_c24474_33721784	4A	92.74	0	2	0	2	0	2	2	2	0	2	0	2	0	2	2	.	0	0	2	2	0	2	0	0	.	2	2	2	2	2	2	0	.	2	2	0	0	0	2	2	2	2	0	2	2
	IWA6906	wsnp_Ku_c3237_6024936	4A	93.09	0	2	0	.	0	2	2	2	0	2	0	2	0	2	2	.	0	0	.	2	0	2	0	0	.	2	2	2	2	2	2	0	.	.	2	0	0	0	2	.	2	2	0	2	.
	IWA2106	wsnp_Ex_c16175_24619793	4A	94.9	0	2	0	2	0	2	2	2	0	2	.	2	0	2	2	.	0	0	2	2	0	2	0	0	.	2	2	2	2	.	2	0	.	2	2	0	0	0	2	.	2	2	0	2	2
	IWA5477	wsnp_Ex_rep_c67958_66693031	4A	94.9	0	2	0	2	0	2	2	2	0	2	0	2	0	2	2	1	0	0	2	2	0	2	0	0	.	2	2	2	2	0	2	0	.	2	2	0	0	0	2	1	2	2	0	2	.
	IWA1692	wsnp_Ex_c12812_20324622	4A	95.6	0	2	0	2	0	2	2	2	0	2	0	2	0	2	2	.	0	0	2	2	0	2	0	0	.	2	2	2	2	.	2	0	.	2	2	0	0	0	2	.	2	2	0	2	2
	IWA1529	wsnp_Ex_c11684_18805687	4A	95.95	0	2	0	2	0	2	2	2	0	2	.	2	0	2	2	1	0	0	2	2	0	2	0	0	1	2	2	2	2	.	2	0	1	2	2	0	0	0	2	.	2	2	0	2	2
	IWA5116	wsnp_Ex_rep_c104448_89161562	4A	97.35	0	2	0	0	0	2	2	2	0	2	0	2	0	2	2	0	0	0	2	2	0	2	0	0	0	2	2	2	2	0	2	0	.	2	2	0	0	0	2	.	2	2	0	2	2
	IWA5200	wsnp_Ex_rep_c66324_64493429	4A	97.7	0	2	0	0	0	2	2	2	0	2	0	2	0	2	2	1	0	0	2	2	0	2	0	0	.	2	2	2	2	.	2	0	1	.	2	0	0	0	2	1	2	2	0	2	2
	Xgwm397	SSR	4A	105.25	0	2	2	0	0	2	2	2	0	2	2	2	0	2	2	0	0	0	2	2	0	2	0	0	0	2	2	2	2	0	2	0	2	2	2	0	0	0	2	0	2	2	0	0	0
	IWA2460	wsnp_Ex_c19773_28772235	4A	114.31	0	2	2	1	0	1	2	2	0	2	2	2	0	2	2	0	0	0	2	2	0	.	0	0	2	2	2	2	2	0	2	0	2	0	2	0	0	0	2	0	2	2	0	2	0
	tPt_9856	DArT	4A	125.79	0	2	2	0	0	2	2	0	0	2	2	0	0	0	2	0	0	0	0	.	0	2	0	0	0	2	.	2	2	2	0	2	2	.	2	0	0	0	2	0	2	0	0	2	0
	wPt_9778	DArT	4A	126.1	0	2	2	0	0	2	2	0	0	2	2	0	0	2	2	0	0	0	0	2	0	2	0	0	0	2	0	2	2	2	0	2	2	2	2	0	0	0	2	0	2	0	0	2	0
	wPt_741979	DArT	4A	126.42	0	2	2	0	0	2	2	0	0	.	2	0	0	.	2	0	0	0	0	.	0	2	0	0	0	2	.	2	2	2	0	2	2	2	2	0	0	0	2	0	2	0	0	2	0
	Xwmc48	SSR	4A	140.33	0	2	0	2	2	2	2	0	0	2	2	2	0	2	2	0	0	0	2	2	0	2	0	0	2	2	2	2	0	2	2	0	2	2	2	0	0	0	2	0	2	2	0	2	0
	IWA482	wsnp_BF474615A_Ta_1_1	4A	147.57	0	2	2	2	0	2	2	0	0	2	2	2	0	2	2	0	0	0	2	2	0	2	0	0	2	2	2	2	2	2	2	0	2	2	2	0	0	0	2	0	2	2	0	2	0
	wPt_3515	DArT	4A	147.57	0	2	2	1	0	1	2	0	0	2	2	2	0	2	2	0	0	0	2	2	0	1	0	0	2	2	2	2	2	2	2	0	2	2	2	0	0	0	2	0	2	2	0	2	0
	IWA402	wsnp_BE637808A_Ta_2_1	4A	148.2	0	2	2	.	0	1	2	0	0	2	2	2	0	2	2	0	0	0	2	2	0	0	0	0	1	2	2	2	2	2	2	0	2	.	2	0	0	0	2	0	2	2	0	2	0
	IWA3191	wsnp_Ex_c2884_5319215	4A	148.52	0	2	2	.	0	.	2	0	0	2	2	2	0	2	2	0	0	0	2	2	0	.	0	0	2	2	2	2	2	2	2	0	2	2	2	0	0	0	2	0	2	2	0	2	0
	IWA7699	wsnp_Ra_c19085_28218299	4A	148.52	0	2	2	.	0	.	2	0	0	2	.	2	0	2	2	0	0	0	2	2	0	0	0	0	1	2	2	2	2	2	2	0	2	2	2	0	0	0	2	0	2	2	0	2	0
	IWA2585	wsnp_Ex_c21197_30325539	4A	148.84	0	2	2	.	0	.	2	0	0	2	2	2	0	2	2	0	0	0	2	2	0	.	0	0	2	2	2	2	2	2	2	0	2	2	2	0	0	0	2	0	2	2	0	2	0
	IWA3584	wsnp_Ex_c36701_44603531	4A	152.37	0	2	2	.	2	2	2	0	0	2	1	2	0	2	0	0	0	0	2	2	0	.	0	0	2	2	2	2	0	2	2	2	2	2	2	0	0	0	2	0	2	2	0	2	0
	IWA4261	wsnp_Ex_c55245_57821568	4A	153.69	0	2	2	1	0	2	.	0	0	2	1	2	0	0	0	0	0	0	2	2	0	.	0	0	.	2	2	2	0	2	2	2	2	2	2	0	0	0	2	0	2	2	0	2	0
	IWA4260	wsnp_Ex_c55245_57821389	4A	154.02	0	2	2	.	0	2	.	0	0	2	.	2	0	0	0	0	0	0	2	2	0	0	0	0	.	2	2	2	0	2	2	2	2	2	2	0	0	0	2	0	2	2	0	2	0
	IWA4320	wsnp_Ex_c5690_9994305	4A	154.67	0	2	2	.	0	2	.	0	0	2	.	2	0	0	0	0	0	0	2	2	0	0	0	0	.	2	2	2	0	2	2	2	2	2	2	0	0	0	2	0	2	2	0	2	0
	IWA4321	wsnp_Ex_c5690_9994334	4A	154.99	0	2	2	.	0	2	.	0	0	2	.	2	0	0	0	0	0	0	2	2	0	0	0	0	2	2	2	2	0	2	2	2	2	2	2	0	0	0	2	0	2	2	0	2	0
	IWA5363	wsnp_Ex_rep_c67145_65628860	4A	155.65	0	2	2	.	0	2	.	0	0	2	.	2	0	0	0	0	0	0	2	2	0	0	0	0	.	2	2	2	0	2	2	2	2	2	2	0	0	0	2	0	2	2	0	2	0
	IWA1137	wsnp_CAP8_c1013_646748	4A	157.39	0	2	2	.	0	2	1	0	0	2	2	0	0	0	0	0	1	2	2	2	0	.	0	0	2	2	2	2	0	0	.	2	2	2	2	0	0	0	2	0	2	2	0	2	0
	IWA7394	wsnp_Ku_rep_c102527_89481571	4A	160.41	0	2	2	0	0	2	1	0	0	2	2	0	0	0	0	0	2	2	2	2	0	2	0	0	2	2	2	2	0	2	0	2	2	2	2	0	1	0	2	0	2	2	0	2	0
	IWA2764	wsnp_Ex_c22913_32130617	4A	162.79	0	2	.	.	0	2	.	0	0	2	2	0	.	0	0	0	2	2	2	2	0	2	0	0	2	2	2	.	0	0	0	2	2	2	2	0	.	0	2	0	2	2	0	2	0
Group 12	Xwmc141	SSR	4B	0	0	2	0	2	2	0	2	2	2	2	0	1	2	0	2	0	2	1	2	0	2	0	2	0	2	2	0	2	0	0	2	1	1	2	0	1	2	2	2	1	0	0	0	1	0
	IWA506	wsnp_BF483640B_Ta_2_2	4B	1.78	0	2	2	0	2	0	2	2	2	2	0	1	2	0	2	0	2	2	2	0	2	0	2	0	2	2	0	2	0	0	1	1	1	2	0	1	2	2	0	1	0	0	0	0	0
	IWA1768	wsnp_Ex_c13357_21054802	4B	2.09	0	2	2	0	2	0	2	2	2	2	0	1	2	0	2	0	2	.	2	0	2	0	2	0	2	2	0	2	0	0	1	1	.	2	0	1	2	2	0	2	0	0	0	0	0
	IWA7266	wsnp_Ku_c7153_12360198	4B	8.18	0	2	2	0	2	1	2	2	0	2	2	0	0	0	2	2	2	0	2	0	2	0	0	0	2	0	0	2	2	0	1	1	2	2	0	0	2	2	2	2	2	0	2	0	0
	IWA2125	wsnp_Ex_c16389_24884851	4B	8.18	0	2	2	0	2	.	2	2	0	2	2	0	0	0	2	2	2	0	2	0	2	0	0	0	2	0	0	2	2	0	2	1	2	2	0	0	2	2	2	2	2	0	2	0	0
	IWA8178	wsnp_Ra_rep_c71114_69138821	4B	8.48	0	2	2	0	2	.	2	2	0	2	2	0	0	0	2	2	2	0	2	0	2	0	0	0	2	0	0	2	2	0	2	.	2	2	0	0	2	2	2	2	2	0	2	0	0
	Xmag4087	SSR	4B	11.8	0	2	0	2	2	2	2	2	0	2	2	0	0	0	2	2	2	0	2	0	2	0	0	0	2	0	0	2	2	0	2	2	2	2	0	0	2	2	2	.	2	0	2	0	0
	Xmag2055	SSR	4B	13.61	0	2	0	2	2	2	2	2	0	2	2	0	0	0	2	2	2	0	2	0	2	2	0	0	2	0	0	2	2	0	2	2	2	2	0	0	2	2	2	2	2	0	2	0	2
	Xwmc710	SSR	4B	14.78	0	2	0	2	2	2	2	2	0	2	2	0	0	0	2	2	2	0	2	0	2	2	0	0	2	0	0	2	2	0	2	2	2	2	0	0	2	2	2	2	2	0	2	0	2
	IWA1045	wsnp_CAP7_c1723_854530	4B	16.04	0	2	2	0	2	2	2	2	0	2	2	0	0	0	2	2	2	0	.	0	2	2	0	0	2	0	0	2	2	0	2	1	2	2	0	0	2	2	2	2	2	0	2	0	2
	IWA4662	wsnp_Ex_c7362_12622736	4B	17.03	0	2	2	0	2	2	2	2	0	0	2	0	0	0	2	2	2	0	2	0	2	2	0	0	2	0	0	2	2	0	2	.	.	2	0	0	2	2	2	2	2	0	2	0	2
	IWA2194	wsnp_Ex_c17211_25859780	4B	22.69	0	2	2	0	2	2	2	2	0	0	2	0	0	0	2	2	2	.	2	0	2	2	0	2	2	0	0	.	2	0	0	.	2	2	0	0	2	2	2	2	2	0	2	0	2
	Xswes24	SSR	4B	25.08	0	2	0	2	2	2	2	2	0	0	2	0	0	0	2	2	2	0	2	0	2	2	0	2	2	0	0	.	2	0	0	2	2	2	0	0	.	2	2	2	2	0	2	0	2
	Xgpw7026	SSR	4B	26.56	0	2	0	2	2	2	2	2	0	0	2	0	0	0	2	2	2	0	2	0	2	2	0	2	2	0	0	0	2	0	0	0	2	2	0	0	2	2	2	2	2	0	2	0	2
	Xwmc657	SSR	4B	31.68	0	2	0	2	2	2	2	2	0	0	0	0	0	0	2	2	2	0	2	0	2	2	0	2	2	0	0	0	2	0	0	0	2	2	0	0	2	2	0	2	2	0	2	0	2
	Xwmc695	SSR	4B	36.12	0	2	0	2	2	2	2	2	0	0	0	0	0	0	2	2	2	0	2	0	2	2	0	2	2	0	0	0	2	0	0	0	2	2	0	0	2	2	0	2	2	0	2	0	2
	Xbarc20	SSR	4B	37.6	0	2	0	2	2	2	2	2	0	0	0	0	0	0	2	2	2	0	2	0	2	2	0	2	2	0	0	0	2	0	0	0	2	2	0	0	2	2	0	2	2	0	2	0	2
	IWA4854	wsnp_Ex_c8913_14881924	4B	40.36	0	2	2	0	2	2	2	2	0	0	2	0	0	0	2	2	2	0	2	0	2	2	0	2	2	0	0	0	2	0	0	.	.	2	0	0	2	.	0	2	2	0	2	0	2
	IWA2313	wsnp_Ex_c18433_27269748	4B	40.7	0	2	2	0	2	2	2	2	0	0	2	0	0	0	2	2	2	0	2	0	2	2	0	2	2	0	0	.	2	0	0	.	.	2	0	0	2	2	0	2	2	0	2	0	2
	Xgdm61	SSR	4B	44.2	0	2	2	0	2	2	2	2	0	0	0	0	0	2	2	2	2	2	2	0	2	2	0	2	2	0	0	2	2	0	0	2	2	2	0	0	2	2	0	2	2	0	2	0	2
	Xgwm495	SSR	4B	49.25	0	2	2	0	2	2	2	2	0	0	0	0	0	0	2	2	2	0	2	0	2	2	0	2	2	0	0	0	2	0	0	2	2	2	0	0	2	2	0	2	2	0	2	0	2
	IWA6480	wsnp_Ku_c13052_20918857	4B	50.51	0	2	2	0	2	2	2	2	0	0	0	0	0	0	2	2	1	.	2	2	2	2	0	2	2	0	2	.	2	0	0	2	.	2	0	0	2	2	0	2	2	0	2	0	2
	IWA7462	wsnp_Ku_rep_c69863_69344214	4B	51.48	0	2	2	0	2	2	2	2	0	0	0	0	0	0	2	2	2	0	2	2	2	2	0	2	2	0	2	0	2	0	0	2	2	2	0	0	2	2	0	2	2	0	2	0	2
	IWA3287	wsnp_Ex_c30581_39482788	4B	51.48	0	2	2	0	2	2	2	2	0	0	0	0	0	0	2	2	1	.	.	2	2	2	0	2	2	0	2	0	2	0	0	2	1	.	0	0	2	.	0	2	2	0	2	0	2
	IWA7900	wsnp_Ra_c3790_6990678	4B	51.48	0	2	2	0	2	2	2	2	0	0	0	0	0	0	2	2	1	.	2	2	2	2	0	2	2	0	2	0	2	0	0	2	.	2	0	0	2	2	0	2	2	0	2	0	2
	IWA7461	wsnp_Ku_rep_c69863_69343983	4B	51.78	0	2	2	0	2	2	2	2	0	0	0	0	0	0	2	2	1	0	2	2	2	2	0	2	2	0	2	0	2	0	0	2	1	2	0	0	2	2	0	2	2	0	2	0	2
	Xgwm251	SSR	4B	52.36	0	2	0	2	2	2	2	2	0	0	0	0	0	0	2	2	1	0	2	2	2	2	0	2	2	0	1	0	2	0	0	2	2	2	0	0	2	2	0	2	2	0	2	0	2
	IWA7463	wsnp_Ku_rep_c69863_69344409	4B	52.97	0	2	2	0	2	2	2	2	0	0	0	0	0	0	2	2	.	.	2	2	2	2	0	2	2	0	2	0	2	0	0	2	2	2	0	0	2	2	0	2	2	0	2	0	2
	IWA6827	wsnp_Ku_c27456_37405672	4B	52.97	0	2	2	0	2	2	2	2	0	0	.	0	0	0	2	2	1	.	2	2	2	2	0	2	2	0	2	.	2	0	0	2	1	2	0	0	2	2	0	2	2	0	2	0	2
	IWA3610	wsnp_Ex_c37437_45184082	4B	53.63	0	2	2	0	2	2	2	2	0	0	0	0	0	0	2	2	.	0	2	2	2	2	0	2	2	0	2	0	2	0	0	2	.	2	0	0	2	2	0	2	2	0	2	0	2
	wPt_733038	DArT	4B	54.28	0	2	2	0	2	2	2	2	0	0	0	0	0	0	2	2	2	0	2	2	2	2	0	2	2	0	2	0	2	0	0	2	2	2	0	0	2	2	0	2	2	0	2	0	2
	IWA187	wsnp_BE446161B_Td_2_2	4B	54.86	0	2	2	1	2	2	2	2	0	0	1	0	0	0	2	2	1	1	2	2	2	2	0	2	2	0	2	1	2	0	0	2	1	2	0	0	2	2	0	2	2	0	2	0	2
	IWA3609	wsnp_Ex_c37437_45183236	4B	54.86	0	2	2	0	2	2	2	2	0	0	0	0	0	0	2	2	.	0	2	2	2	2	0	2	2	0	2	0	2	0	0	2	.	2	0	0	2	2	0	2	2	0	2	0	2
	IWA2393	wsnp_Ex_c19277_28209074	4B	55.19	0	2	2	0	2	2	2	2	0	0	0	0	0	0	2	2	.	0	2	2	2	2	0	2	2	0	2	0	2	0	0	2	.	2	0	0	2	2	0	2	2	0	2	0	2
	IWA2755	wsnp_Ex_c22785_31991891	4B	55.19	0	2	2	0	2	2	2	2	0	0	0	0	0	0	2	2	1	.	2	2	2	2	0	2	2	0	2	0	2	0	0	2	1	2	0	0	2	2	0	2	2	0	2	0	2
	IWA2171	wsnp_Ex_c16825_25387841	4B	55.5	0	2	2	.	2	2	2	2	0	0	.	0	0	0	2	2	1	1	2	2	2	2	0	2	2	0	2	.	2	0	0	2	.	2	0	0	2	2	0	2	2	0	2	0	2
	IWA2754	wsnp_Ex_c22785_31991697	4B	55.5	0	2	2	0	2	2	2	2	0	0	0	0	0	0	2	2	.	0	2	2	2	2	0	2	2	0	2	0	2	0	0	2	2	2	0	0	2	2	0	2	2	0	2	0	2
	IWA2823	wsnp_Ex_c23638_32875196	4B	55.82	0	2	2	0	2	2	2	2	0	0	0	0	0	0	2	2	.	0	2	2	2	2	0	2	2	0	2	0	2	0	0	2	.	2	0	0	2	2	0	2	2	0	2	0	2
	Xbarc163	SSR	4B	56.12	0	2	2	0	2	2	2	2	0	0	0	0	0	0	2	2	1	0	2	2	2	2	0	2	2	0	1	0	2	0	0	2	2	2	0	0	2	2	0	2	2	0	2	0	2
	Xcfd22	SSR	4B	56.71	0	2	0	2	2	2	2	2	0	0	0	0	0	0	2	2	1	0	2	2	2	2	0	2	2	0	1	0	2	0	0	2	2	2	0	0	2	2	0	2	2	0	2	0	2
	Xgpw7272	SSR	4B	57.3	0	2	0	2	2	2	2	2	0	0	0	0	0	0	2	2	1	0	2	2	2	2	0	2	2	0	1	2	2	0	0	2	2	2	0	0	2	1	0	2	2	0	2	0	2
	Xcfd39	SSR	4B	59.41	0	2	0	2	2	2	2	2	0	0	0	0	0	0	2	2	2	0	2	2	2	2	0	2	2	0	2	2	2	0	0	2	2	2	0	0	2	2	0	2	2	0	2	0	2
	Xgpw7390	SSR	4B	62.79	0	2	0	2	2	2	2	2	0	0	0	0	0	0	2	2	1	0	2	2	2	2	0	2	2	0	1	2	2	0	0	2	.	2	0	0	2	2	0	2	2	0	2	0	2
	wPt_744934	DArT	4B	64.74	0	2	2	0	2	2	2	2	0	0	0	0	0	0	.	2	0	0	2	2	2	2	0	2	2	0	0	2	2	0	0	2	2	2	0	0	2	2	0	2	2	0	2	0	2
	IWA1113	wsnp_CAP7_rep_c12539_5292305	4B	66.75	0	2	2	0	2	2	2	2	0	0	0	0	0	0	2	2	1	1	.	2	2	2	0	2	2	0	2	2	2	0	0	2	1	2	0	0	2	.	0	2	2	0	2	0	2
	IWA3038	wsnp_Ex_c26285_35531324	4B	70.18	0	2	2	0	2	2	2	2	0	2	0	0	0	.	2	.	1	0	2	2	2	2	0	2	2	2	0	2	2	0	2	.	.	2	0	0	0	2	0	0	2	0	2	0	2
	IWA3039	wsnp_Ex_c26285_35531493	4B	70.51	0	2	2	0	2	2	2	.	0	2	0	0	0	0	2	.	.	0	2	2	2	2	0	2	2	2	0	2	2	0	2	.	2	2	0	0	0	2	0	0	2	0	2	0	2
	Xgwm6	SSR	4B	73.18	0	2	2	0	2	2	2	2	0	0	0	0	0	0	2	0	0	0	2	2	2	2	0	2	2	2	0	2	2	0	2	0	2	0	0	0	0	2	0	2	2	2	2	0	2
	IWA3279	wsnp_Ex_c30473_39386277	4B	77.8	0	2	2	0	2	2	0	2	0	2	0	0	0	0	2	0	0	0	2	2	2	2	2	2	2	2	0	2	2	0	2	0	2	0	0	2	0	0	0	0	2	.	2	0	2
	Xgpw4175	SSR	4B	78.41	0	2	0	2	2	2	0	2	0	2	0	0	0	0	1	0	0	0	1	1	2	1	1	1	2	2	0	2	1	0	2	0	1	0	0	1	0	0	0	1	1	2	1	0	2
	IWA3697	wsnp_Ex_c39876_47057394	4B	83.85	0	2	2	0	2	2	0	2	0	2	0	0	0	0	2	0	0	0	1	2	2	2	2	2	2	2	2	2	2	0	2	0	0	0	0	2	0	0	0	0	2	0	2	0	2
	Xbarc114	SSR	4B	87.54	0	2	2	0	2	2	0	2	2	2	0	0	0	0	2	2	0	0	2	2	2	2	2	2	2	2	1	2	2	0	2	0	0	0	0	2	0	0	0	2	2	0	2	0	2
	IWA5358	wsnp_Ex_rep_c67136_65617520	4B	91.04	0	2	2	0	1	2	0	.	2	2	0	0	0	0	0	.	0	0	.	2	2	2	2	2	2	2	2	2	2	0	2	0	2	0	0	0	0	0	0	1	2	0	2	2	2
	IWA564	wsnp_BG604404B_Ta_2_1	4B	91.66	0	2	2	0	1	2	0	0	2	2	0	0	0	0	0	.	0	0	.	2	2	2	2	2	2	2	2	2	2	0	2	0	2	0	0	0	0	0	0	1	2	0	2	2	2
	IWA3781	wsnp_Ex_c4148_7495656	4B	91.97	0	2	2	.	1	2	0	0	2	2	.	0	0	0	0	1	0	0	.	2	2	2	2	2	2	2	2	2	2	0	2	0	2	0	0	0	0	0	0	1	2	0	2	2	2
	IWA27	wsnp_BE403378B_Ta_2_1	4B	92.89	0	2	2	0	1	2	0	0	0	2	2	0	0	0	0	1	0	0	1	2	2	2	2	2	2	2	2	2	2	0	2	0	2	0	0	0	0	0	0	1	2	0	2	2	2
	wPt_731869	DArT	4B	94.99	0	2	2	0	2	2	0	0	2	2	0	0	0	0	0	.	0	0	2	2	2	2	2	2	2	2	0	2	2	0	2	0	2	0	0	0	0	0	0	2	2	0	2	2	2
Group 13	Xgwm194	SSR	4D	0	0	2	0	2	2	0	0	0	0	2	0	0	0	0	2	0	0	2	2	0	2	2	0	2	2	0	2	2	2	2	2	0	2	2	0	0	0	0	2	0	2	2	2	0	2
	Xgwm624	SSR	4D	12.77	0	2	0	2	2	0	0	0	0	2	0	0	0	2	2	0	2	2	2	2	0	2	0	2	2	2	0	2	2	2	2	0	0	2	0	0	0	2	2	2	2	2	0	0	2
	Xgwm609	SSR	4D	13.35	0	2	0	2	2	0	0	0	0	2	0	0	0	2	2	0	2	2	2	2	0	2	0	2	2	2	0	2	2	2	2	0	0	2	0	0	0	2	2	2	2	2	1	0	2
Group 14	IWA2163	wsnp_Ex_c16715_25264080	5A1	0	0	2	2	.	0	0	0	0	0	0	.	.	0	0	0	2	0	0	0	0	0	0	0	2	2	0	2	2	0	2	2	0	1	.	0	0	0	2	0	0	0	0	0	0	0
	IWA1258	wsnp_CD454152A_Ta_2_1	5A1	2.34	0	2	0	0	0	0	0	0	0	0	2	.	0	0	0	2	0	0	0	0	0	0	0	2	2	0	2	2	0	2	2	0	0	2	0	0	0	2	0	0	0	0	0	0	0
	IWA2959	wsnp_Ex_c2526_4715978	5A1	6.65	0	2	0	0	0	0	0	0	0	0	0	2	0	0	0	2	0	2	0	0	0	0	2	2	2	0	2	2	0	2	2	0	0	2	0	0	0	2	0	0	0	0	0	0	0
	IWA3623	wsnp_Ex_c3772_6866645	5A1	6.65	0	2	0	0	0	0	0	0	0	0	0	2	0	0	0	2	0	2	0	0	0	0	2	2	2	0	2	2	0	2	2	0	0	2	0	0	0	2	0	0	0	0	0	0	0
	IWA4744	wsnp_Ex_c790_1554988	5A1	8.56	0	2	0	0	0	0	0	0	0	0	.	2	0	0	0	2	0	2	0	2	0	0	0	2	2	0	2	2	0	2	2	0	0	2	0	0	0	2	0	0	0	0	0	0	0
	IWA4394	wsnp_Ex_c5978_10478584	5A1	12.91	0	2	0	0	0	0	0	0	2	0	.	2	0	0	0	2	0	0	0	2	0	0	0	2	2	0	2	2	0	0	0	0	0	2	0	0	2	2	0	0	0	0	0	0	0
	IWA7911	wsnp_Ra_c3966_7286546	5A1	12.91	0	2	0	0	0	0	0	0	2	0	1	2	0	0	0	2	0	0	0	2	0	0	0	2	2	0	2	2	0	0	0	0	0	2	0	0	2	2	0	0	0	0	0	0	0
	IWA4805	wsnp_Ex_c8424_14192191	5A1	14.12	0	2	0	0	0	0	0	0	2	0	2	2	0	0	0	2	0	0	0	2	0	0	0	2	2	0	2	2	0	0	0	0	0	2	0	0	2	0	0	0	0	0	0	0	0
	Vrn_A1	KASP	5A1	16.93	0	2	0	0	0	0	0	0	2	0	2	2	0	0	0	2	0	0	0	2	0	0	0	2	2	0	0	2	0	0	0	0	0	2	0	0	0	0	0	0	0	0	0	0	0
	IWA6682	wsnp_Ku_c20011_29589289	5A1	17.52	0	2	2	0	0	0	0	0	2	0	2	2	0	0	0	2	0	0	0	2	0	0	0	2	2	0	0	2	0	0	0	0	0	2	0	0	0	0	0	0	0	0	0	0	0
	IWA3085	wsnp_Ex_c2702_5013188	5A1	17.81	0	2	2	0	0	0	0	0	2	0	2	2	0	0	0	2	0	0	0	2	0	0	0	2	2	0	0	2	0	0	0	0	0	2	0	0	0	0	0	0	0	0	0	0	0
	IWA1752	wsnp_Ex_c13258_20911706	5A1	18.4	0	2	2	0	0	0	0	0	2	0	2	2	0	0	0	2	0	0	0	2	0	0	0	2	2	0	0	2	0	0	0	0	0	2	0	0	0	0	0	0	0	0	0	0	0
	IWA7579	wsnp_Ra_c12183_19587379	5A1	18.7	0	2	2	0	0	0	0	0	2	0	2	2	0	0	0	2	0	0	0	2	0	0	0	2	2	0	0	2	0	0	0	0	0	2	0	0	0	0	0	0	0	0	0	0	0
	IWA6961	wsnp_Ku_c3684_6789632	5A1	18.7	0	2	2	0	0	0	0	0	2	0	.	2	0	0	0	2	0	0	0	2	0	0	0	2	2	0	0	2	0	0	0	0	0	2	0	0	0	0	0	0	0	0	0	0	0
Group 15	wPt_666357	DArT	5A2	0	0	2	0	0	0	2	0	0	0	0	0	0	2	0	2	0	0	0	0	0	0	0	2	0	0	0	2	0	2	.	0	2	0	0	0	0	0	0	0	0	0	0	0	0	0
	wPt_742000	DArT	5A2	0.3	0	2	0	0	0	2	0	0	0	0	0	0	2	0	2	0	.	0	0	0	0	0	2	0	0	0	2	0	2	.	0	2	0	0	.	0	0	0	0	0	0	0	0	0	0
	IWA7351	wsnp_Ku_c933_1913402	5A2	15.36	0	2	0	0	1	2	2	2	0	0	0	2	2	2	2	2	2	0	0	2	0	0	2	0	0	1	2	0	2	1	0	2	0	0	2	0	0	2	2	0	0	0	2	1	0
	wPt_1954	DArT	5A2	15.97	0	2	0	0	.	2	2	2	0	0	0	.	2	.	2	2	2	0	0	2	0	0	2	0	0	2	2	.	2	2	0	2	0	0	2	0	0	2	2	0	0	0	2	2	0
	wPt_9452	DArT	5A2	16.59	0	2	0	0	2	2	2	2	0	0	0	2	2	2	2	2	2	0	0	2	0	0	2	0	0	2	2	0	2	2	0	2	0	0	2	0	0	2	2	0	0	0	2	2	0
	IWA154	wsnp_BE444644A_Ta_2_1	5A2	17.19	0	2	0	0	1	2	2	2	0	0	0	2	2	2	2	2	2	0	0	2	0	0	2	0	0	1	2	0	2	1	0	2	0	0	2	0	0	2	2	0	0	0	2	1	0
	IWA3445	wsnp_Ex_c3369_6192815	5A2	17.19	0	2	0	0	1	2	2	2	0	0	0	2	.	2	2	2	2	0	0	2	0	0	2	0	0	1	2	0	2	1	0	2	0	0	2	0	0	2	2	0	0	0	2	0	0
	IWA4736	wsnp_Ex_c7841_13337935	5A2	17.51	0	2	0	0	.	2	2	2	0	0	0	2	.	2	2	2	2	0	0	2	0	0	2	0	0	.	2	0	2	.	0	2	0	0	2	0	0	2	2	0	0	0	2	.	0
	Xbarc180	SSR	5A2	17.83	0	2	0	0	2	2	2	2	0	0	0	2	2	2	2	2	2	0	0	2	0	0	2	0	0	2	2	0	2	2	0	2	0	0	2	0	0	2	2	0	0	0	2	2	0
	IWA7130	wsnp_Ku_c5071_9050628	5A2	19.06	0	2	0	0	1	2	2	2	0	1	0	2	.	2	2	2	2	0	0	2	0	0	2	0	0	1	2	0	2	1	0	2	0	0	2	0	0	2	2	0	0	0	2	.	0
	IWA7129	wsnp_Ku_c5071_9049540	5A2	19.36	0	2	0	0	2	2	2	2	0	2	0	2	2	2	2	2	2	0	0	2	0	0	2	0	0	2	2	0	2	2	0	2	0	0	2	0	0	2	2	0	0	0	2	0	0
	IWA5033	wsnp_Ex_rep_c101757_87065032	5A2	21.08	0	2	0	0	.	2	2	2	0	.	0	.	.	2	2	2	2	0	0	2	0	0	2	0	0	.	2	0	2	.	0	0	0	0	2	0	0	2	2	0	0	0	2	0	0
	IWA5032	wsnp_Ex_rep_c101757_87064771	5A2	21.41	0	2	0	0	1	2	2	2	0	1	0	1	.	2	2	2	2	0	0	2	0	0	2	0	0	1	2	0	2	1	0	0	0	0	2	0	0	2	2	0	0	0	2	.	0
	Xbarc100	SSR	5A2	22.02	0	2	0	0	2	2	2	2	0	2	0	2	2	2	0	2	2	0	0	2	0	0	2	0	0	2	2	0	2	2	0	0	0	0	2	0	0	2	2	0	0	0	2	1	0
	IWA3873	wsnp_Ex_c43578_49857984	5A2	22.02	0	2	0	.	1	2	2	2	0	1	0	1	.	2	0	2	2	0	.	2	0	0	2	0	0	1	2	0	2	1	0	0	.	.	2	0	0	2	2	0	0	0	2	.	0
	IWA6255	wsnp_JD_rep_c49046_33288885	5A2	28.35	0	2	0	0	2	0	2	2	2	0	0	.	.	2	0	.	2	0	.	2	0	0	2	0	2	2	2	0	2	2	0	0	0	0	0	0	0	2	2	0	0	0	2	2	.
	IWA3645	wsnp_Ex_c3838_6980774	5A2	29.03	0	2	0	0	2	0	2	2	2	0	0	1	1	2	0	1	2	0	1	2	0	0	2	0	.	2	2	0	2	2	0	0	0	0	0	0	0	2	2	0	0	0	2	2	1
	IWA3283	wsnp_Ex_c30551_39457494	5A2	29.03	0	2	0	0	2	0	2	2	2	0	0	0	0	2	0	0	2	0	0	2	0	0	2	0	.	2	2	0	2	2	0	0	0	0	0	0	0	2	2	0	0	0	2	2	0
	IWA4237	wsnp_Ex_c5461_9636197	5A2	29.38	0	2	0	0	2	0	2	2	2	0	.	.	.	2	0	.	2	0	.	2	0	0	2	0	.	2	2	0	2	2	0	0	0	.	0	0	0	2	2	0	0	.	2	2	.
	IWA3313	wsnp_Ex_c31017_39858962	5A2	30.46	0	2	0	0	2	0	2	2	2	0	0	.	.	2	0	.	2	2	.	2	0	0	2	0	.	2	2	0	2	2	0	0	0	0	0	0	0	2	2	0	0	0	2	2	.
	IWA4670	wsnp_Ex_c7383_12655992	5A2	30.82	0	2	0	0	2	0	2	2	2	0	.	1	.	2	0	1	2	2	1	2	0	0	2	0	2	2	2	0	2	2	0	0	0	.	0	0	0	2	2	0	0	.	2	2	1
	IWA1686	wsnp_Ex_c1279_2451699	5A2	31.49	0	2	0	0	2	0	2	2	2	0	0	0	.	2	0	0	2	2	0	2	0	0	2	0	.	2	2	0	2	2	0	0	0	0	0	0	0	2	2	0	0	0	2	2	.
	IWA1685	wsnp_Ex_c1279_2451582	5A2	31.82	0	2	0	0	2	0	2	2	2	0	0	.	.	2	0	.	2	2	0	2	0	0	2	0	.	2	2	0	2	2	0	0	0	0	0	0	0	2	2	0	0	0	2	2	1
	IWA8559	wsnp_RFL_Contig4086_4599222	5A2	31.82	0	2	0	0	2	0	2	2	2	0	0	0	.	1	0	0	2	2	0	2	0	0	2	0	1	2	2	0	2	2	0	0	0	0	0	0	0	2	2	0	0	0	2	2	0
	IWA6949	wsnp_Ku_c35386_44598937	5A2	32.13	0	2	0	0	0	0	2	2	2	0	0	0	.	2	0	0	2	2	0	2	0	0	2	0	.	2	2	0	2	2	0	0	0	0	0	0	0	2	2	0	0	0	2	2	0
	IWA6574	wsnp_Ku_c15816_24541712	5A2	33.48	0	2	0	0	0	0	2	2	2	0	0	.	0	2	0	.	2	2	0	2	.	.	2	0	.	2	2	2	2	2	0	0	0	0	0	0	0	2	2	.	2	0	2	2	0
	IWA1236	wsnp_CAP8_rep_c5486_2606556	5A2	35.87	0	2	0	0	0	0	.	2	2	0	0	1	.	2	0	2	2	2	0	2	0	0	0	0	1	2	2	2	2	2	0	0	0	0	0	0	0	2	2	.	2	0	2	2	.
	IWA3717	wsnp_Ex_c4026_7281501	5A2	37.89	0	2	0	0	0	0	.	2	2	0	0	.	.	2	0	2	2	2	0	2	0	0	0	0	.	2	2	2	2	2	0	0	0	0	0	0	0	2	2	.	2	0	2	2	.
	IWA3827	wsnp_Ex_c4244_7662955	5A2	39.56	0	2	0	0	0	0	.	2	2	0	0	.	.	2	0	2	2	2	0	2	0	0	0	0	.	2	2	2	2	2	0	0	0	0	0	0	0	2	2	.	2	0	2	2	.
	wPt_3563	DArT	5A2	41.2	0	2	0	0	0	0	0	2	2	0	0	0	0	2	0	2	2	2	0	2	0	0	0	0	0	2	2	2	2	2	0	0	0	0	0	0	0	2	2	2	2	0	2	2	.
	Xgwm264	SSR	5A2	46.42	0	2	0	0	0	0	2	2	2	0	0	0	0	2	0	0	2	2	0	2	0	0	2	0	0	2	2	2	2	2	0	0	0	0	0	0	0	2	2	0	2	0	2	2	0
	wPt_9748	DArT	5A2	50.89	0	2	0	0	2	0	2	2	2	0	0	0	0	.	0	0	2	0	0	2	0	0	2	0	.	2	2	0	2	2	0	0	0	0	0	0	0	2	2	0	0	0	2	2	2
	IWA6522	wsnp_Ku_c14275_22535576	5A2	53.1	0	2	0	0	2	0	2	2	2	0	0	1	1	2	0	1	2	0	1	2	0	0	2	0	.	2	2	0	2	2	0	0	0	0	0	0	0	2	2	0	0	0	2	2	1
	IWA5567	wsnp_Ex_rep_c68829_67704044	5A2	58.38	0	2	0	0	.	0	2	2	0	.	0	.	.	2	0	2	2	0	0	2	0	0	2	0	0	.	2	0	2	.	0	0	0	0	2	0	0	2	2	0	0	0	2	.	0
	IWA4048	wsnp_Ex_c4921_8763722	5A2	59.38	0	2	0	0	0	0	2	2	0	0	0	0	2	2	0	2	2	0	0	2	0	0	2	0	0	0	2	0	2	0	0	0	0	0	2	0	0	2	2	0	0	0	2	0	0
	IWA5529	wsnp_Ex_rep_c68441_67261799	5A2	60.72	0	2	0	0	.	2	2	2	0	.	0	.	.	2	0	2	2	0	0	2	0	0	2	0	0	.	2	0	2	.	0	0	0	0	2	0	0	2	2	0	0	0	2	0	0
	Xgwm156	SSR	5A2	62.05	0	2	0	0	2	0	2	2	0	2	0	0	0	2	0	2	2	0	0	2	0	0	2	0	0	2	2	0	2	1	0	0	0	0	2	0	0	2	2	0	0	0	2	0	0
	Xbarc40	SSR	5A2	62.63	0	2	0	0	2	0	0	2	0	2	0	1	1	2	0	2	2	0	0	2	0	0	2	0	0	2	2	0	2	1	0	.	0	0	2	0	0	2	2	0	0	0	2	0	0
	wPt_7769	DArT	5A2	64.16	0	2	0	0	2	2	2	2	0	2	0	2	2	2	2	2	2	0	0	2	0	0	2	0	0	2	2	0	2	0	0	2	0	0	2	0	0	2	2	0	0	0	2	0	0
	wPt_742925	DArT	5A2	64.8	0	2	0	0	.	2	2	2	0	2	0	2	.	2	2	2	2	0	0	2	2	0	2	0	0	2	2	0	2	0	0	2	0	0	2	0	0	2	2	0	0	0	2	0	0
	Xcfa2250	SSR	5A2	76.37	0	2	0	0	0	2	2	2	2	2	2	2	0	0	2	2	2	2	0	2	0	0	2	0	0	2	0	0	2	0	0	2	0	0	2	0	0	2	2	0	0	0	0	0	2
	IWA333	wsnp_BE500291A_Ta_2_1	5A2	83.07	0	2	0	0	1	2	2	2	0	0	0	2	.	2	2	2	2	0	0	2	0	0	2	0	0	1	2	0	2	1	0	2	0	0	2	0	0	2	2	0	0	0	2	1	0
	wPt_798342	DArT	5A2	93.68	0	2	0	0	0	2	2	2	0	0	0	.	0	0	.	2	2	0	0	2	0	0	2	2	0	.	2	2	2	0	.	2	0	0	2	.	0	2	0	0	0	.	2	2	0
	wPt_797382	DArT	5A2	95.25	0	2	0	0	0	2	2	2	0	0	0	2	0	0	0	2	2	0	0	2	0	0	2	2	0	0	2	2	2	0	.	2	0	0	2	0	0	2	0	0	0	.	.	2	0
	wPt_798198	DArT	5A2	96.81	0	2	0	0	0	2	2	2	0	0	0	2	.	0	0	2	2	0	0	2	0	0	2	2	0	0	2	2	2	0	2	2	0	0	2	2	0	2	0	0	0	2	2	2	0
	wPt_797750	DArT	5A2	98.08	0	2	0	0	0	2	0	2	0	.	2	2	0	0	2	2	2	0	0	2	0	0	2	2	0	0	2	2	2	0	.	2	0	0	2	.	0	2	0	0	0	2	2	2	0
	wPt_797380	DArT	5A2	99.36	0	2	0	0	0	2	2	2	0	0	0	.	.	0	2	2	2	0	0	2	0	0	2	2	0	0	2	2	2	0	2	2	0	0	2	.	0	2	0	0	0	.	2	2	0
	wPt_797479	DArT	5A2	100.3	0	2	0	0	0	2	2	2	0	0	0	2	0	.	2	2	2	0	0	2	0	0	2	2	0	0	2	2	2	0	2	2	0	0	2	0	0	2	0	0	0	.	2	2	0
	wPt_798339	DArT	5A2	101.87	0	2	0	0	0	2	2	2	0	0	0	2	.	0	2	2	0	0	0	2	0	0	2	2	0	0	2	2	2	0	.	0	0	0	2	0	0	.	0	0	0	.	2	2	0
	wPt_798280	DArT	5A2	103.45	0	2	0	0	0	2	2	2	0	0	0	2	0	0	2	2	2	0	0	2	0	0	2	2	0	0	2	2	2	0	0	0	0	0	2	0	0	2	0	0	0	2	2	2	0
	wPt_798386	DArT	5A2	105.42	0	2	0	0	0	2	2	2	0	0	0	0	0	0	2	2	2	0	0	2	0	0	2	.	0	0	2	2	2	0	.	.	0	0	2	0	0	2	0	0	0	0	2	2	0
	wPt_4131	DArT	5A2	109.94	0	2	0	2	0	2	2	2	0	0	0	.	0	0	0	2	2	0	0	2	0	0	2	2	0	0	2	2	2	0	0	2	0	0	2	0	0	.	0	0	0	0	2	2	0
	IWA6859	wsnp_Ku_c29319_39227528	5A2	117.61	0	2	0	0	0	2	2	2	0	0	0	0	0	.	2	2	2	0	0	2	1	1	2	2	0	0	2	2	2	0	1	2	0	2	2	2	0	2	2	0	0	0	0	2	0
	IWA1568	wsnp_Ex_c11992_19213600	5A2	122.84	0	2	0	0	0	0	2	2	0	0	2	0	0	2	2	2	2	0	0	2	0	2	2	2	0	0	2	2	2	0	.	2	0	2	2	2	0	2	2	0	2	0	0	0	0
	Xgwm443	SSR	5A2	124.38	0	2	0	0	0	0	2	2	0	0	2	0	0	2	2	2	2	0	0	2	0	2	2	2	0	0	2	2	2	0	0	2	0	2	2	2	0	2	0	0	2	0	0	0	0
	wPt_741087	DArT	5A2	126.6	0	2	0	0	0	0	2	2	0	0	2	0	0	2	2	2	2	0	0	2	0	2	2	2	0	.	2	2	2	0	0	2	0	2	2	2	0	2	0	0	2	0	0	0	0
	IWA1569	wsnp_Ex_c11992_19213872	5A2	126.94	0	2	0	0	0	0	2	2	0	0	2	0	.	2	2	2	2	0	.	2	1	2	2	2	0	0	2	2	2	0	1	2	0	2	2	2	0	2	2	0	2	0	0	0	0
	IWA3197	wsnp_Ex_c28908_37989320	5A2	129.35	0	2	0	0	2	0	2	2	0	2	2	0	1	2	2	2	2	0	0	2	2	2	2	2	0	0	2	2	2	0	1	2	1	2	2	2	0	2	2	0	2	0	0	0	0
	IWA3196	wsnp_Ex_c28908_37989067	5A2	129.66	0	2	0	0	2	0	2	2	0	2	2	0	1	2	2	2	2	0	0	2	2	2	2	2	0	0	2	2	2	0	1	2	1	2	2	2	0	2	2	0	2	0	0	0	0
	IWA4871	wsnp_Ex_c905_1749059	5A2	141.55	0	2	0	0	2	0	2	0	0	2	.	.	0	2	2	2	2	0	2	2	2	2	2	2	2	0	2	2	2	0	.	0	2	.	.	2	0	0	2	2	2	.	0	2	0
	Xbarc10	SSR	5A2	146.53	0	2	0	2	2	0	2	0	0	2	2	2	0	2	2	2	2	0	2	2	2	2	2	2	2	0	2	2	2	0	0	0	2	2	0	2	0	0	0	2	2	0	0	2	0
	IWA3568	wsnp_Ex_c3620_6612663	5A2	149.29	0	2	0	0	2	0	2	0	0	2	2	2	0	2	2	2	2	0	2	2	2	2	2	2	2	0	2	2	2	0	0	0	2	2	0	2	0	0	2	2	2	0	0	2	0
	IWA480	wsnp_BF474606A_Td_2_1	5A2	154.73	0	2	0	0	2	0	2	0	0	2	2	0	1	2	0	2	2	0	2	2	2	2	2	2	0	0	2	2	2	0	1	0	2	2	2	2	0	0	0	0	2	0	0	0	0
	IWA2145	wsnp_Ex_c16551_25061517	5A2	155.02	0	2	0	.	2	0	2	0	0	2	2	0	1	2	0	2	2	0	2	2	2	2	2	2	0	0	2	2	2	0	1	0	2	2	2	2	0	0	0	0	2	0	0	0	0
	wPt_741613	DArT	5A2	173	0	2	0	2	2	0	.	0	0	.	2	0	0	2	0	0	0	0	0	0	.	2	2	0	0	0	2	0	2	0	0	0	0	2	2	2	0	0	0	0	2	0	0	0	0
Group 16	IWA6580	wsnp_Ku_c16116_24916749	5B	0	0	2	2	2	0	.	2	2	2	0	2	2	2	2	0	0	0	2	2	0	2	0	2	2	2	.	2	1	2	2	2	0	2	2	0	2	0	2	0	2	0	2	2	0	0
	IWA2682	wsnp_Ex_c2207_4136036	5B	0.33	0	2	2	2	0	0	2	.	2	0	.	2	2	2	0	0	0	2	2	0	2	0	2	2	2	.	2	0	2	2	2	0	.	2	0	2	0	2	0	2	0	2	2	0	0
	IWA6578	wsnp_Ku_c16116_24914991	5B	0.33	0	2	2	2	0	.	2	.	2	0	2	2	2	2	0	0	0	2	2	0	2	0	2	2	2	.	2	1	2	2	2	0	.	2	0	2	0	2	0	2	0	2	2	0	0
	IWA2238	wsnp_Ex_c176_347707	5B	2.31	0	2	2	2	0	0	0	0	2	0	2	2	2	2	0	0	0	2	2	0	2	0	2	2	2	0	.	0	2	2	2	0	.	2	0	2	0	2	0	2	0	2	2	0	0
	wPt_4986	DArT	5B	8.14	0	2	0	2	0	2	0	0	2	0	2	2	2	2	0	0	0	2	2	0	2	0	2	0	2	0	2	.	2	2	2	0	2	2	0	2	0	2	0	2	0	2	2	0	0
	wPt_7665	DArT	5B	10.75	0	2	0	2	0	2	0	0	2	0	2	2	2	2	0	0	0	2	2	0	2	0	2	0	2	0	2	2	2	2	2	0	2	2	0	2	0	2	0	2	0	2	2	0	0
	tPt_3621	DArT	5B	11.96	0	2	0	2	0	2	0	0	2	0	2	2	2	2	0	0	0	2	0	0	2	0	2	0	2	0	2	2	2	2	2	0	2	2	.	2	0	2	0	2	0	2	2	0	0
	IWA7701	wsnp_Ra_c19242_28392064	5B	14.72	0	2	1	2	0	1	0	0	2	0	2	2	2	1	0	0	0	2	1	0	2	0	2	0	2	0	1	1	2	2	2	0	1	2	0	2	0	2	0	2	0	2	2	0	0
	IWA8006	wsnp_Ra_c5637_9955966	5B	14.72	0	2	0	2	0	2	0	0	2	0	2	2	2	2	0	0	0	2	0	0	2	0	2	0	2	0	2	2	2	2	2	0	2	2	0	2	0	2	0	2	0	2	2	0	0
	IWA4903	wsnp_Ex_c9362_15546626	5B	15.04	0	2	.	2	0	.	0	0	2	0	2	2	2	2	0	0	0	2	0	0	2	0	2	0	2	0	.	.	2	2	2	0	.	2	0	2	0	2	0	2	0	2	2	0	0
	IWA5802	wsnp_JD_c12221_12509932	5B	15.04	0	2	.	2	0	.	0	0	2	0	2	2	2	2	0	0	0	2	0	0	2	0	2	0	2	0	.	.	2	2	2	0	1	2	0	2	0	2	0	2	0	2	2	0	0
	wPt_2804	DArT	5B	17.36	0	2	0	2	0	0	0	0	2	0	2	2	2	2	0	0	0	2	0	0	2	0	2	0	2	0	0	0	0	2	2	0	.	2	0	2	0	2	0	2	0	2	2	0	0
	wPt_8449	DArT	5B	28.87	0	2	0	2	0	0	0	0	2	0	2	2	2	2	0	0	0	2	0	0	2	0	2	0	0	0	0	2	0	2	2	2	.	0	0	2	0	2	0	2	0	2	2	0	0
	Xbarc243	SSR	5B	33.02	0	2	0	2	0	1	0	0	2	0	2	2	2	2	0	0	0	2	0	0	2	0	2	0	0	0	0	2	1	2	2	2	2	0	0	2	0	2	0	2	0	2	2	0	0
	IWA6902	wsnp_Ku_c3151_5892200	5B	45.06	0	2	.	2	0	0	0	2	2	.	2	2	2	2	2	0	2	2	.	0	2	0	2	0	0	0	0	2	.	2	2	2	2	0	0	2	0	2	0	2	0	2	2	0	0
	Xcfd10	SSR	5B	48.84	0	2	0	2	2	0	0	2	2	0	2	2	2	2	0	0	2	2	0	0	2	0	2	0	0	0	0	2	0	2	2	2	2	0	0	2	0	2	0	0	0	0	2	0	0
	Xwmc640c	SSR	5B	56.08	0	2	0	2	2	0	2	2	2	0	0	2	2	2	0	2	2	2	0	0	2	0	2	0	0	0	0	2	2	2	2	2	2	2	0	2	0	2	0	0	0	0	2	2	0
	Xwmc640a	SSR	5B	69.33	0	2	0	2	2	0	0	2	2	0	0	2	2	2	2	2	2	0	0	0	0	0	2	0	0	0	0	2	0	2	2	0	2	2	0	2	0	2	0	0	0	0	0	0	0
	wPt_8872	DArT	5B	82.5	0	2	0	2	2	0	2	2	2	0	0	2	2	2	0	2	0	2	0	0	2	0	2	0	0	0	0	2	.	2	2	2	0	2	0	2	0	2	0	0	0	0	2	0	0
	wPt_9504	DArT	5B	82.82	0	2	0	2	2	0	.	2	2	0	0	2	2	2	0	2	0	2	0	0	2	0	2	0	0	0	0	2	0	2	2	2	0	2	0	2	0	2	0	0	0	0	2	0	0
	IWA3214	wsnp_Ex_c29130_38196906	5B	84.08	0	2	0	2	2	0	0	2	2	0	0	2	2	2	0	0	0	2	0	0	2	0	2	0	0	0	0	2	0	2	2	2	.	2	0	2	0	2	0	0	0	0	2	0	0
	IWA3984	wsnp_Ex_c4710_8412517	5B	84.4	0	2	.	2	2	0	.	2	2	0	.	2	2	2	1	.	.	2	0	0	2	0	2	0	0	0	0	2	.	2	2	2	1	2	0	2	0	2	0	0	0	0	2	0	0
	wPt_2812	DArT	5B	89.52	0	2	2	2	2	0	.	2	2	0	.	2	2	2	2	2	0	2	.	0	2	0	2	0	0	0	.	2	0	.	2	2	2	2	0	2	0	2	0	0	.	0	2	0	0
	IWA7340	wsnp_Ku_c8953_15094606	5B	95.18	0	2	0	2	0	0	.	2	2	0	0	2	2	2	2	0	0	2	0	0	2	0	2	0	0	0	0	2	0	2	2	2	2	2	0	2	0	2	0	0	0	0	2	0	0
	IWA6416	wsnp_Ku_c11138_18252461	5B	96.52	0	2	.	2	0	0	.	2	2	0	.	2	2	2	.	2	.	2	.	0	2	0	2	0	0	0	0	2	.	2	2	2	.	2	2	2	0	2	0	0	0	0	2	.	0
	IWA6097	wsnp_JD_c5431_6580242	5B	98.24	0	2	0	2	0	0	.	2	2	0	.	2	2	2	.	2	0	2	0	0	2	0	2	0	0	0	0	2	0	2	2	2	.	2	2	2	.	2	0	0	0	0	2	0	0
	IWA2827	wsnp_Ex_c23661_32900048	5B	98.24	0	2	1	2	0	0	1	2	2	0	1	2	2	2	.	2	1	2	.	0	2	0	2	0	0	0	0	2	.	2	2	2	.	2	2	2	1	2	0	0	0	0	2	.	0
	wPt_6880	DArT	5B	99.54	0	2	2	2	0	0	2	2	2	0	0	2	2	2	.	2	2	2	0	0	2	0	2	0	0	0	0	2	2	2	2	2	2	2	2	2	0	2	0	0	0	0	2	0	0
	IWA7020	wsnp_Ku_c40084_48381107	5B	100.42	0	2	1	2	0	0	1	2	2	0	1	2	2	2	1	2	1	2	1	0	2	0	2	0	0	0	0	2	1	2	2	2	1	2	2	2	1	2	0	0	0	0	2	1	0
	IWA4763	wsnp_Ex_c8019_13598348	5B	103.33	0	2	2	2	0	0	.	2	2	0	.	2	2	2	1	2	1	2	0	0	2	0	2	0	0	0	0	2	0	2	2	2	1	2	2	2	0	0	0	0	2	0	2	2	0
	IWA4762	wsnp_Ex_c8019_13598142	5B	103.66	0	2	2	2	0	0	.	2	2	0	.	2	2	2	1	2	1	2	.	0	2	0	2	0	0	0	0	2	.	2	2	2	.	2	2	2	0	0	0	0	2	0	2	2	0
	IWA3394	wsnp_Ex_c32488_41134388	5B	103.98	0	2	2	2	0	0	.	2	2	0	2	2	2	2	.	2	.	2	0	0	2	0	2	0	0	0	0	2	0	2	2	2	.	2	2	2	0	0	0	0	2	0	2	2	0
	IWA4162	wsnp_Ex_c53170_56501500	5B	104.3	0	2	2	2	0	0	.	2	2	0	.	2	2	2	.	2	.	2	0	0	2	0	2	0	0	0	0	2	0	2	2	2	.	2	2	2	0	0	0	0	2	0	2	2	0
	IWA7494	wsnp_Ku_rep_c71565_71299655	5B	104.95	0	2	2	2	0	0	2	2	2	0	2	2	.	2	2	2	.	2	0	0	2	0	2	0	0	0	0	2	0	2	2	2	2	2	2	2	0	0	0	0	2	0	2	2	0
	IWA4182	wsnp_Ex_c53426_56666463	5B	105.25	0	2	2	2	0	0	2	2	2	0	2	2	0	2	2	2	0	2	0	0	2	0	2	0	0	0	0	2	0	2	2	2	2	2	2	2	0	0	0	0	2	0	2	2	0
	IWA6147	wsnp_JD_c6562_7716043	5B	105.25	0	2	2	2	0	0	1	2	2	0	2	2	.	2	1	2	1	2	.	0	2	0	2	0	0	0	0	2	.	2	2	2	1	2	2	2	0	0	0	0	2	.	2	2	0
	tPt_1253	DArT	5B	106.24	0	2	2	2	0	0	2	2	2	0	2	2	0	2	0	2	0	2	0	0	2	0	2	0	0	0	0	2	2	2	2	2	0	2	2	2	0	0	0	0	0	0	2	2	0
	Xbarc232	SSR	5B	106.83	0	2	0	2	0	0	1	2	2	0	2	2	1	2	1	2	1	2	0	0	2	0	2	0	0	0	0	2	1	2	2	2	1	2	2	2	0	0	0	0	0	1	2	2	0
	Xbarc266	SSR	5B	110.21	0	2	2	2	2	0	2	2	2	0	2	2	2	2	2	2	2	0	0	0	2	0	2	0	2	0	2	2	2	2	2	2	2	2	2	2	0	0	0	0	0	2	2	2	0
	Xgdm116	SSR	5B	112.94	0	2	2	2	0	0	2	2	2	0	2	2	2	2	2	2	2	2	0	0	2	0	2	0	0	0	0	2	2	2	2	2	2	2	2	2	0	0	0	0	0	2	2	2	0
	Xbarc142	SSR	5B	118.02	0	2	2	2	0	0	2	2	2	0	2	2	1	1	1	2	1	2	0	1	2	0	2	2	0	.	0	2	2	2	2	2	2	2	2	2	0	0	0	0	0	2	2	2	0
	wPt_8094	DArT	5B	121.13	0	2	2	2	0	0	2	2	2	2	2	2	0	0	0	2	.	2	0	0	2	0	2	2	0	0	0	2	2	2	2	2	2	2	2	2	0	0	0	0	0	.	2	2	0
	IWA7963	wsnp_Ra_c47696_53184502	5B	124.22	0	2	2	2	0	0	2	2	2	2	2	2	0	1	1	2	1	2	1	0	2	0	2	2	0	0	0	2	1	2	2	2	2	2	2	2	1	0	0	0	2	1	2	2	0
	IWA8262	wsnp_RFL_Contig1845_996931	5B	124.22	0	2	2	2	0	0	2	2	2	2	2	2	0	.	.	2	.	2	.	0	2	0	2	2	0	0	0	2	0	2	2	2	2	2	2	2	.	0	0	0	2	.	2	2	0
	IWA7668	wsnp_Ra_c17506_26393195	5B	124.22	0	2	2	2	0	0	2	2	2	2	2	2	0	1	1	2	1	2	1	0	2	0	2	2	0	0	0	2	1	2	2	2	2	2	2	2	1	0	0	0	2	1	2	2	0
	IWA2500	wsnp_Ex_c20019_29052512	5B	124.55	0	2	2	2	0	0	2	2	2	2	2	2	0	.	.	2	.	2	.	.	2	0	2	2	0	0	0	2	.	2	2	2	2	2	2	2	.	0	0	0	2	.	2	2	0
	IWA7791	wsnp_Ra_c25691_35261662	5B	124.55	0	2	2	2	0	0	2	2	2	2	2	2	0	1	1	2	1	2	1	1	2	0	2	2	0	0	0	2	0	2	2	2	2	2	2	2	1	0	1	0	2	1	2	2	0
	Xgwm604	SSR	5B	126.34	0	2	2	2	0	0	2	2	2	2	2	2	0	2	2	2	2	2	0	2	2	0	2	2	0	0	0	2	2	2	2	2	2	2	2	2	2	0	0	0	0	2	2	2	0
	IWA1460	wsnp_Ex_c11265_18216936	5B	128.71	0	2	2	2	0	0	2	2	2	2	2	2	2	.	1	2	.	2	1	.	2	0	2	2	1	0	0	2	.	2	2	2	2	2	2	2	.	0	0	0	2	1	2	2	0
	IWA3800	wsnp_Ex_c4189_7565086	5B	129.05	0	2	2	2	0	0	.	2	2	2	2	2	2	.	.	2	.	2	.	0	2	0	2	2	0	0	.	2	0	2	2	2	2	2	2	2	.	0	0	0	2	.	2	2	0
	IWA7732	wsnp_Ra_c20970_30293078	5B	131.53	0	2	2	2	0	2	.	2	2	2	2	2	2	.	0	2	1	2	0	0	2	0	.	2	0	0	0	2	0	2	2	2	2	2	2	0	.	0	0	0	2	0	2	2	0
	Xgwm408	SSR	5B	135.97	0	2	2	2	0	2	2	2	2	2	2	2	2	2	2	2	2	2	0	0	2	0	2	2	2	0	0	2	2	0	2	2	2	2	2	0	2	0	0	0	0	2	2	2	0
	Vrn_B1	KASP	5B	142.83	0	2	2	0	0	2	2	2	0	2	2	2	2	2	0	2	2	2	0	0	2	0	2	2	2	0	0	2	2	2	2	2	2	2	2	0	0	0	0	0	0	2	2	2	0
	IWA8395	wsnp_RFL_Contig2809_2587619	5B	144.61	0	2	2	0	0	2	2	2	0	2	2	2	2	1	0	2	2	2	1	1	2	0	1	2	1	0	0	2	0	2	2	2	2	2	2	0	1	0	0	0	2	1	2	2	0
	IWA5950	wsnp_JD_c2415_3292425	5B	145.25	0	2	2	0	0	2	2	2	0	2	2	2	2	.	0	2	2	0	.	0	2	0	.	2	.	0	0	2	0	2	2	2	2	2	2	0	.	0	0	0	2	.	2	2	0
	IWA3479	wsnp_Ex_c34474_42777857	5B	145.6	0	2	2	0	0	2	2	2	0	2	2	2	2	.	0	2	.	0	0	0	2	0	.	2	.	0	0	2	0	2	2	2	2	2	2	0	.	0	0	0	2	0	2	2	0
	IWA1774	wsnp_Ex_c1343_2568829	5B	145.95	0	2	2	0	0	2	.	2	0	2	2	2	2	.	0	2	.	0	.	0	2	0	.	2	.	0	0	2	0	2	2	2	2	2	2	0	.	0	0	0	2	.	2	2	0
	IWA3002	wsnp_Ex_c2582_4804223	5B	149.06	0	2	2	0	0	0	.	2	0	2	.	2	2	0	0	1	.	0	2	0	2	0	1	2	1	0	0	2	0	2	2	2	2	.	2	0	2	0	0	0	2	.	2	2	0
	IWA3444	wsnp_Ex_c33675_42124657	5B	150.5	0	2	2	0	0	0	.	2	0	2	2	2	2	0	0	.	2	0	2	.	2	0	.	2	0	0	0	2	.	2	2	2	2	2	2	2	2	0	0	0	2	.	2	2	0
	IWA8097	wsnp_Ra_c9155_15344108	5B	151.18	0	2	2	0	0	0	.	2	0	2	2	2	2	0	0	.	.	0	2	0	2	0	.	2	0	0	0	2	0	2	2	2	2	2	2	2	2	0	0	0	2	0	2	2	0
	IWA4566	wsnp_Ex_c6695_11577150	5B	154.71	0	2	2	0	0	0	0	2	0	2	2	2	2	0	0	0	2	0	2	0	2	0	0	2	0	0	0	2	0	2	2	2	2	2	2	2	2	0	0	0	2	0	2	2	0
	IWA8080	wsnp_Ra_c8465_14340896	5B	161.2	0	2	2	0	0	0	2	2	0	2	1	2	2	0	0	1	1	2	1	0	2	0	2	2	0	2	0	2	1	2	2	2	2	2	2	2	2	2	0	0	0	1	2	2	0
	IWA2729	wsnp_Ex_c2264_4243233	5B	161.51	0	2	2	0	0	0	2	2	0	2	2	2	2	0	0	1	.	2	1	0	2	0	2	2	0	2	0	2	.	2	2	2	2	2	2	2	2	2	0	0	0	.	2	2	0
	IWA3641	wsnp_Ex_c3834_6971529	5B	162.47	0	2	2	0	0	0	2	2	0	2	2	2	2	0	0	.	2	2	.	0	2	2	2	2	0	2	0	2	0	2	2	0	2	2	2	2	2	2	0	0	0	.	2	2	0
	IWA3642	wsnp_Ex_c3834_6971680	5B	162.78	0	2	2	0	0	0	2	2	0	2	2	2	2	0	0	2	2	2	.	0	2	2	2	2	0	2	0	2	.	2	2	0	2	2	2	2	2	2	0	0	0	.	2	2	0
	Xcfd7	SSR	5B	165.36	0	2	0	2	0	0	2	2	0	2	2	2	2	0	0	2	2	2	0	0	2	2	2	2	0	2	0	2	2	2	2	0	2	2	2	2	2	2	0	0	0	0	2	2	0
	wPt_3661	DArT	5B	167.86	0	2	2	0	0	0	2	2	0	2	2	2	2	0	0	.	2	2	0	0	2	2	2	2	0	2	0	2	.	2	2	0	2	2	2	2	2	2	0	0	0	0	2	2	0
	IWA7175	wsnp_Ku_c5594_9911648	5B	180.83	0	2	2	1	2	2	1	2	0	0	2	0	0	0	0	0	0	0	1	0	0	1	2	0	0	0	0	2	2	2	1	0	1	2	2	2	2	1	0	0	0	2	2	2	0
	wPt_1409	DArT	5B	181.73	0	2	2	2	2	2	2	2	0	0	2	0	0	0	0	0	0	0	0	0	0	2	2	2	0	0	2	2	2	2	.	0	2	2	2	2	2	2	0	0	0	2	2	2	0
	IWA337	wsnp_BE517711B_Ta_2_1	5B	182.68	0	2	2	2	2	2	.	2	0	0	2	0	0	0	0	0	0	0	1	0	0	.	2	0	0	0	0	2	2	2	.	0	.	2	2	2	2	.	0	0	0	2	2	2	0
	IWA987	wsnp_CAP12_c7952_3403722	5B	182.68	0	2	2	1	2	2	0	2	0	0	2	0	0	0	0	0	0	0	1	0	0	1	2	0	0	0	0	2	2	2	1	0	1	2	2	2	2	1	0	0	0	2	2	2	0
	IWA4641	wsnp_Ex_c7244_12439355	5B	183	0	2	2	.	2	2	0	2	0	0	2	0	0	0	0	0	0	0	1	0	0	1	2	.	0	0	0	2	2	2	1	0	1	.	2	2	2	1	0	0	0	.	2	2	0
	IWA338	wsnp_BE517711B_Ta_2_2	5B	183	0	2	2	2	2	2	0	2	0	0	2	0	0	0	0	0	0	0	.	0	0	.	2	0	0	0	0	2	2	2	.	0	.	2	2	2	2	.	0	0	0	2	2	2	0
	IWA7795	wsnp_Ra_c26091_35652620	5B	183.66	0	2	2	2	2	2	0	2	0	0	2	0	0	0	0	0	0	0	.	0	0	.	0	0	0	0	0	2	2	2	.	0	.	2	2	0	2	.	0	0	0	2	2	2	0
	IWA265	wsnp_BE495277B_Ta_2_5	5B	184	0	2	2	.	2	2	0	2	0	0	2	0	0	0	0	0	0	0	1	0	0	1	0	0	0	0	0	2	2	2	1	0	1	2	2	0	2	1	0	0	0	.	2	2	0
	IWA2455	wsnp_Ex_c19724_28721580	5B	187.27	0	2	0	2	2	2	0	2	0	0	2	0	0	0	0	0	2	0	.	0	0	.	0	0	0	0	2	2	2	2	.	0	0	2	2	0	2	.	0	0	0	2	2	2	0
	wPt_742141	DArT	5B	189.99	0	2	0	.	2	2	2	2	0	0	2	0	0	0	0	0	2	0	0	0	0	2	0	0	0	0	0	2	2	2	2	0	0	2	2	0	2	2	0	0	2	2	2	2	0
	IWA3436	wsnp_Ex_c33455_41940691	5B	191.04	0	2	0	2	2	2	.	2	.	0	2	0	0	0	0	0	2	0	0	0	0	.	0	0	0	0	0	2	2	2	.	0	0	2	2	0	.	.	0	0	2	2	2	2	0
	IWA6638	wsnp_Ku_c17875_27051169	5B	191.37	0	2	0	2	2	2	0	2	.	0	2	0	0	0	0	0	2	0	0	0	0	1	0	0	0	0	0	2	2	2	.	0	0	2	2	0	1	.	0	0	2	2	2	2	0
	IWA4958	wsnp_Ex_c974_1865513	5B	192.05	0	2	0	.	2	2	0	2	0	0	2	0	0	0	0	0	.	0	.	0	0	0	0	0	0	0	0	2	2	2	.	0	0	2	2	0	.	.	0	0	0	2	2	2	0
	IWA3985	wsnp_Ex_c47152_52446529	5B	192.73	0	2	0	.	2	2	0	2	0	0	2	0	0	0	0	0	2	0	.	0	0	.	0	0	0	0	.	2	2	2	.	0	0	2	2	0	.	.	0	0	0	2	2	2	0
	IWA6867	wsnp_Ku_c29780_39658445	5B	192.73	0	2	0	2	2	2	0	2	0	0	2	0	0	0	0	0	2	0	1	0	0	.	0	0	0	0	.	2	2	2	.	0	0	2	2	0	1	1	0	0	0	2	2	2	0
	IWA7636	wsnp_Ra_c15297_23684845	5B	193.04	0	2	0	2	2	2	0	2	0	0	2	0	0	0	0	0	2	0	1	0	0	.	0	0	0	0	.	2	2	2	2	0	0	2	2	0	1	1	0	0	0	2	2	2	0
	IWA7165	wsnp_Ku_c5472_9710435	5B	193.64	0	2	0	2	2	2	0	2	1	0	2	0	0	0	0	0	2	0	1	0	0	2	0	0	0	0	0	2	2	2	2	0	0	2	2	0	1	1	0	0	0	2	2	2	0
	IWA7123	wsnp_Ku_c49907_55670146	5B	197.74	0	2	0	2	2	2	0	2	2	0	2	0	0	0	0	0	2	0	0	2	0	2	0	0	0	0	0	2	2	2	2	0	0	2	2	0	2	2	0	0	2	2	2	2	0
	IWA6992	wsnp_Ku_c3869_7094615	5B	198.75	0	2	0	.	2	2	0	2	2	0	2	0	0	0	0	0	2	0	0	2	0	2	0	0	0	0	0	2	2	2	2	0	0	2	2	0	.	2	0	0	2	2	2	2	0
	IWA721	wsnp_CAP11_c2439_1259157	5B	199.44	0	2	0	1	2	2	0	2	2	0	2	0	0	0	0	0	2	0	0	2	0	2	0	0	0	0	0	2	2	2	1	0	0	2	2	0	1	.	0	0	2	2	2	2	0
	IWA5743	wsnp_Ex_rep_c75281_72691771	5B	199.76	0	2	0	.	2	2	0	2	2	0	2	0	0	0	0	0	2	0	0	2	0	2	0	0	0	0	0	2	2	2	.	0	0	2	2	0	.	2	0	0	2	2	2	2	0
	IWA303	wsnp_BE497820B_Ta_2_3	5B	200.38	0	2	0	1	2	2	1	2	1	0	2	0	0	0	0	0	2	0	0	2	0	2	0	0	0	0	0	2	2	2	1	0	0	2	2	0	1	1	0	0	2	2	2	2	0
	IWA2003	wsnp_Ex_c15304_23532301	5B	200.69	0	2	0	2	2	2	.	2	2	0	2	0	0	0	0	0	2	0	0	2	0	2	0	0	0	0	0	2	2	2	2	0	0	2	2	0	2	.	0	0	2	2	2	2	0
	IWA5280	wsnp_Ex_rep_c66651_64963120	5B	201	0	2	0	.	2	2	0	2	2	0	2	0	0	0	0	0	2	0	0	2	0	2	0	0	0	0	0	2	2	2	1	0	0	2	2	0	.	.	0	0	2	2	2	2	0
	IWA6689	wsnp_Ku_c20701_30355248	5B	201	0	2	0	1	2	2	.	2	2	0	2	.	0	0	0	0	2	0	0	2	0	2	0	0	0	0	0	2	2	2	1	0	0	2	2	0	1	2	0	0	2	2	2	2	0
	IWA302	wsnp_BE497820B_Ta_2_2	5B	201.32	0	2	0	1	2	2	.	2	.	0	2	0	0	0	0	0	2	0	0	2	0	2	0	0	0	0	0	2	2	2	1	0	0	2	2	0	1	1	0	0	2	2	2	2	0
	IWA396	wsnp_BE606403B_Ta_2_1	5B	201.94	0	2	0	1	2	2	.	2	.	0	2	0	0	0	0	0	2	0	0	2	0	2	0	0	0	0	0	2	2	2	0	0	0	2	2	0	1	0	0	0	2	.	2	2	0
	IWA1705	wsnp_Ex_c12909_20457407	5B	202.26	0	2	0	.	2	2	0	2	2	0	2	0	0	0	0	0	2	0	0	2	0	2	0	0	0	0	0	2	2	2	0	0	0	2	2	0	.	0	0	0	2	2	2	2	0
	IWA7613	wsnp_Ra_c13646_21523723	5B	203.54	0	2	0	.	2	2	1	2	2	0	2	0	0	0	2	0	2	0	0	0	0	2	0	0	0	0	0	2	2	2	0	0	0	2	2	0	.	1	0	0	2	2	2	2	0
	IWA6846	wsnp_Ku_c28491_38419391	5B	203.54	0	2	0	.	2	2	.	2	.	0	2	0	0	0	2	0	2	0	0	0	0	2	0	0	0	0	0	2	2	2	0	0	0	2	2	0	1	.	0	0	2	2	2	2	0
	IWA4526	wsnp_Ex_c65091_63634826	5B	203.54	0	2	0	.	2	2	.	2	2	0	2	0	0	0	2	0	2	0	0	0	0	2	0	0	0	0	0	2	2	2	0	0	0	2	2	0	2	.	0	0	2	2	2	2	0
	IWA468	wsnp_BF473658B_Ta_2_1	5B	203.54	0	2	0	1	2	2	1	2	2	0	2	0	0	0	2	0	2	0	0	0	0	2	0	0	0	0	0	2	2	2	0	0	0	2	2	0	1	0	0	0	2	2	2	2	0
	IWA7953	wsnp_Ra_c46527_52361888	5B	203.84	0	2	0	.	2	2	0	2	2	0	2	0	0	0	2	0	2	0	0	0	0	2	0	0	0	0	0	2	2	2	0	0	0	2	2	0	2	0	0	0	2	2	2	2	0
	IWA3870	wsnp_Ex_c43518_49814933	5B	204.16	0	2	0	2	2	2	.	2	2	0	2	0	0	0	2	0	2	0	0	0	0	2	0	0	0	0	0	2	2	2	0	0	0	2	0	0	2	.	0	0	2	2	2	2	0
	IWA1781	wsnp_Ex_c13496_21243167	5B	204.16	0	2	0	1	2	2	.	2	.	0	2	0	0	0	2	0	2	0	0	0	0	2	0	0	0	0	0	2	2	2	0	0	0	2	0	0	1	.	0	0	2	.	2	2	0
	IWA279	wsnp_BE496976B_Ta_2_1	5B	204.16	0	2	0	1	2	2	1	2	2	0	2	0	0	0	2	0	2	0	0	0	0	2	0	0	0	0	0	2	2	2	0	0	0	2	0	0	1	0	0	0	2	2	2	2	0
	IWA6773	wsnp_Ku_c25192_35167168	5B	204.45	0	2	0	2	2	2	0	2	2	0	2	0	0	0	2	0	2	0	0	0	0	2	0	0	0	0	0	2	2	2	0	0	0	2	0	0	2	0	0	0	2	2	2	2	0
	IWA2563	wsnp_Ex_c20988_30107609	5B	205.06	0	2	0	.	2	2	.	2	2	0	2	0	0	0	2	0	2	0	0	0	0	2	0	0	0	0	0	2	2	2	0	0	0	2	0	0	.	0	0	0	2	2	2	2	0
	Xgwm544	SSR	5B	205.67	0	2	0	0	2	2	2	2	0	0	2	0	0	0	2	0	2	0	0	0	0	2	0	0	0	0	0	2	2	2	0	0	0	2	0	0	0	0	0	0	2	2	2	2	0
	wPt_741933	DArT	5B	205.96	0	2	0	0	2	2	2	2	0	0	2	0	0	0	2	0	2	0	0	0	0	2	0	0	0	0	0	2	2	2	0	0	0	2	2	0	0	0	0	0	2	2	2	2	0
	Xbarc4	SSR	5B	208.1	0	2	0	0	2	2	2	2	0	0	2	0	0	0	2	0	2	0	0	0	0	2	0	0	0	0	0	2	2	2	0	0	0	2	0	0	0	0	0	0	2	2	2	2	0
	Xgwm540	SSR	5B	208.97	0	2	0	2	2	2	2	2	0	0	2	0	0	0	2	0	2	0	0	0	0	2	0	0	0	0	0	2	2	2	0	0	0	2	0	0	0	0	0	0	2	2	2	2	0
	IWA5079	wsnp_Ex_rep_c103024_88075650	5B	209.9	0	2	0	2	2	2	1	2	2	0	2	0	0	0	2	0	2	0	0	0	0	2	0	0	0	0	0	2	2	2	0	0	0	2	0	0	2	1	0	0	2	2	2	2	0
	IWA5078	wsnp_Ex_rep_c103024_88075347	5B	209.9	0	2	0	.	2	2	0	2	2	0	2	0	0	0	2	0	2	0	0	0	0	2	0	0	0	0	0	2	2	2	0	0	0	2	0	0	.	0	0	0	2	2	2	2	0
	IWA4377	wsnp_Ex_c5915_10378599	5B	210.23	0	2	0	2	2	2	.	2	2	0	2	0	0	0	2	0	2	0	0	0	0	2	0	0	0	0	0	2	2	2	0	0	0	2	0	0	.	.	0	0	2	2	2	2	0
	IWA1394	wsnp_Ex_c10842_17637744	5B	210.56	0	2	0	2	2	2	.	2	2	0	2	0	0	0	2	0	2	0	0	2	0	2	0	0	0	0	0	2	2	2	0	0	0	2	0	0	2	.	0	0	2	2	2	2	0
	IWA3209	wsnp_Ex_c2904_5355509	5B	210.56	0	2	0	.	2	2	0	2	2	0	2	0	0	.	2	0	2	0	0	2	0	2	0	0	0	0	0	2	2	2	0	0	0	2	0	0	.	.	0	0	2	2	2	2	0
	IWA7609	wsnp_Ra_c13424_21239986	5B	210.89	0	2	0	1	2	2	0	2	.	0	2	0	0	0	2	0	2	0	0	2	0	2	0	0	0	0	0	2	2	2	0	0	0	2	0	0	.	0	0	0	2	.	2	2	0
	IWA7608	wsnp_Ra_c13424_21239985	5B	211.19	0	2	0	1	2	2	1	2	2	0	2	0	0	0	2	0	2	0	0	2	0	2	0	0	0	0	0	2	2	2	0	0	0	2	0	0	1	1	0	0	2	2	2	2	0
	Xbarc109	SSR	5B	213.59	0	2	0	2	2	2	2	2	0	0	2	0	0	0	2	0	2	0	0	0	0	2	0	0	0	0	0	2	2	2	0	0	0	2	2	0	0	0	0	0	2	2	2	2	0
	tPt_8942	DArT	5B	217.69	0	2	0	.	2	2	2	2	0	0	2	0	0	2	2	0	2	0	0	2	0	0	0	0	0	0	0	2	2	2	0	0	0	2	.	0	0	.	0	0	0	2	2	2	0
	wPt_2041	DArT	5B	220.57	0	2	0	0	2	.	2	2	0	0	2	0	0	2	2	0	2	0	0	2	0	0	0	0	0	0	0	2	2	2	0	.	0	2	0	0	0	0	0	0	0	2	2	2	0
	Xwmc740	SSR	5B	221.79	0	2	0	2	2	2	2	2	0	0	2	0	0	2	2	0	2	0	0	2	0	0	0	0	0	0	0	2	2	2	0	0	0	2	0	0	0	0	0	0	0	2	2	2	0
	IWA2609	wsnp_Ex_c214_421541	5B	223.73	0	2	0	.	2	2	0	2	2	0	2	0	0	2	2	0	2	0	0	2	0	0	0	0	0	0	0	2	2	2	0	0	0	2	0	0	.	.	0	0	2	2	2	2	0
	IWA2610	wsnp_Ex_c214_422365	5B	224.07	0	2	0	2	2	2	.	2	2	0	2	0	0	2	2	0	2	0	0	2	0	0	0	0	0	0	0	2	2	2	0	0	0	2	0	0	2	.	0	0	2	2	2	2	0
	IWA3032	wsnp_Ex_c26252_35497553	5B	227.31	0	2	0	2	2	2	2	.	2	0	2	0	0	2	2	0	2	0	0	2	0	0	0	0	0	2	0	2	2	2	0	0	0	2	0	0	2	.	0	0	2	2	2	0	0
	IWA3033	wsnp_Ex_c26252_35497729	5B	227.63	0	2	0	2	2	2	2	2	2	0	2	0	0	2	2	0	2	0	0	2	0	0	0	0	0	2	0	2	2	2	0	0	0	2	0	0	2	.	0	0	2	2	2	0	0
	wPt_7029	DArT	5B	230.76	0	2	0	2	2	2	2	2	0	0	2	0	0	2	2	.	2	0	0	2	0	0	0	0	0	2	.	2	2	2	0	0	0	2	2	0	2	0	0	0	2	2	2	0	0
	wPt_5120	DArT	5B	231.38	0	2	0	2	2	2	2	2	0	0	2	0	0	2	2	0	2	0	0	2	0	0	0	0	0	2	0	2	2	2	0	0	0	2	2	0	2	.	0	0	2	2	2	0	0
	wPt_5175	DArT	5B	234.53	0	2	0	2	2	2	2	2	0	0	2	0	0	2	2	0	2	0	0	2	0	0	0	0	0	2	0	2	2	2	0	0	0	2	0	0	2	.	0	0	2	2	2	0	0
	wPt_0208	DArT	5B	235.78	0	2	0	2	2	2	2	2	0	0	2	0	0	2	2	0	2	0	0	2	0	0	0	0	0	2	0	2	2	2	0	0	0	2	0	0	2	0	0	0	2	2	2	0	0
	wPt_6348	DArT	5B	236.73	0	2	0	.	2	2	2	2	0	0	2	0	0	2	2	0	2	0	0	2	0	0	0	0	0	2	0	2	2	2	0	0	.	2	0	0	2	.	0	0	2	2	2	0	0
	Xgdm152	SSR	5B	237.66	0	2	0	0	2	2	2	0	0	0	2	0	0	2	2	0	2	0	0	2	0	0	0	0	0	2	0	2	2	2	0	0	0	2	0	0	2	0	0	0	1	2	2	0	0
	wPt_1784	DArT	5B	245.12	0	2	0	0	2	.	2	2	0	0	2	.	0	2	2	0	2	0	0	.	0	0	0	0	0	0	0	2	.	2	0	0	0	2	0	0	0	0	0	0	2	0	2	0	0
	wPt_8132	DArT	5B	250.14	0	2	0	0	2	2	2	2	0	0	2	0	0	0	2	0	2	0	0	2	0	0	0	0	0	0	0	2	2	2	0	0	0	2	0	0	0	0	0	0	2	2	2	2	0
	wPt_666323	DArT	5B	262.81	0	2	0	0	2	2	0	0	0	0	2	0	0	0	2	0	2	0	0	0	0	0	0	0	0	0	0	0	0	0	0	0	0	0	0	0	0	0	0	0	0	2	0	2	0
	wPt_9006	DArT	5B	273.94	0	2	0	2	2	2	0	0	0	0	2	0	0	2	2	0	2	0	2	0	2	0	0	2	0	2	0	0	0	0	0	0	0	0	0	0	0	0	0	0	0	2	0	2	0
	wPt_3055	DArT	5B	277.49	0	2	0	2	2	2	.	0	0	0	.	0	0	.	0	0	2	0	.	0	2	0	0	0	0	2	0	0	.	0	0	0	0	0	0	0	0	0	0	0	0	2	0	2	0
	IWA3457	wsnp_Ex_c33932_42333941	5B	283.15	0	2	0	2	2	2	0	0	2	0	1	0	0	2	2	0	2	0	0	0	2	0	0	2	0	2	0	0	0	0	0	0	0	0	2	0	0	1	0	0	0	2	0	2	0
	IWA5536	wsnp_Ex_rep_c68504_67334573	5B	283.15	0	2	0	2	2	2	0	0	2	0	2	0	0	2	2	0	2	0	0	0	2	0	0	2	0	2	0	0	0	0	0	0	0	0	2	0	0	.	0	0	0	2	0	2	0
	IWA5537	wsnp_Ex_rep_c68504_67334656	5B	283.15	0	2	0	2	2	2	0	0	2	0	.	0	0	2	2	0	2	0	0	0	2	0	0	2	0	2	0	0	0	0	0	0	0	0	2	0	0	.	0	0	0	2	0	2	0
	IWA7400	wsnp_Ku_rep_c103274_90057407	5B	283.15	0	2	0	2	2	2	0	0	2	0	1	0	0	2	2	0	2	0	0	0	2	0	0	2	0	2	0	0	0	0	0	0	0	0	2	0	0	1	0	0	0	2	0	2	0
	IWA4416	wsnp_Ex_c607_1204908	5B	283.47	0	2	0	2	2	2	0	0	2	0	1	0	0	2	2	0	2	0	0	0	2	0	0	2	0	2	0	0	1	0	0	0	0	0	2	0	0	1	0	0	0	2	0	2	0
	IWA4790	wsnp_Ex_c831_1625061	5B	283.78	0	2	0	2	2	2	0	0	2	0	.	0	0	2	2	0	2	0	0	0	2	0	0	2	0	2	0	0	1	0	0	0	0	0	2	0	0	1	0	0	0	2	0	2	0
Group 17	Xgwm174	SSR	5D	0	0	2	2	2	2	0	2	2	2	2	2	0	0	2	0	0	0	2	0	0	2	2	.	0	2	0	0	2	2	0	2	0	2	0	2	0	2	0	0	2	2	2	0	2	2
	Xgdm43	SSR	5D	4.73	0	2	2	0	2	0	2	2	2	2	2	0	0	2	0	2	0	2	0	0	2	2	0	0	2	0	0	2	2	0	0	0	2	0	2	0	2	0	0	2	2	2	0	2	2
	Xgwm583	SSR	5D	13.55	0	2	2	2	2	0	2	0	2	2	2	0	0	2	0	2	0	2	0	2	2	2	0	0	2	0	0	2	2	0	0	0	2	0	2	0	2	0	0	2	0	2	0	2	2
	wPt_665999	DArT	5D	17.28	0	2	2	2	2	0	2	.	2	2	2	0	0	2	0	2	0	2	0	2	2	2	0	0	2	0	0	2	2	2	0	0	2	0	2	0	2	0	2	2	0	2	0	2	2
	Xcfd8	SSR	5D	22.39	0	2	0	2	0	0	2	0	0	2	2	0	0	2	0	2	1	2	0	2	2	2	0	0	2	0	0	2	2	1	0	0	2	0	0	0	2	0	0	2	0	2	0	2	2
	wPt_0886	DArT	5D	35.46	0	2	.	0	0	2	2	0	0	2	2	0	0	2	0	2	2	2	2	2	2	2	0	2	2	0	2	2	0	2	0	0	2	0	0	0	2	0	2	2	0	2	.	2	2
	wPt_666070	DArT	5D	39.47	0	2	.	0	0	.	2	0	0	2	2	0	0	2	0	2	2	2	0	2	2	2	0	2	2	0	2	2	2	2	0	0	2	0	0	0	2	0	2	2	0	2	0	2	2
	IWA5012	wsnp_Ex_rep_c101445_86808057	5D	45.32	0	2	.	0	0	2	2	0	2	2	2	2	0	2	0	2	2	.	0	2	2	2	0	2	2	0	2	2	2	2	0	0	2	0	0	0	0	0	2	0	0	2	2	2	2
	IWA1172	wsnp_CAP8_c2589_1356390	5D	46.89	0	2	0	0	0	2	2	0	2	2	2	2	0	2	0	2	2	.	0	2	2	2	0	2	2	0	2	2	2	2	2	0	2	0	0	0	0	0	2	0	0	2	2	2	2
	IWA5366	wsnp_Ex_rep_c67164_65655648	5D	47.85	0	2	.	0	0	2	2	0	2	2	2	2	0	2	0	2	2	.	0	2	2	2	0	2	2	0	2	2	2	2	2	0	2	0	0	0	0	0	2	.	0	2	2	2	2
	IWA7243	wsnp_Ku_c6762_11762520	5D	48.49	0	2	2	0	0	2	2	0	2	2	2	2	0	2	0	2	2	2	0	2	2	2	0	2	2	0	2	2	2	2	2	0	2	0	0	0	0	0	2	2	0	2	2	2	2
	Xcfd78	SSR	5D	51.36	0	2	0	2	0	2	2	0	2	2	2	2	0	2	0	2	2	.	0	2	2	2	0	2	2	0	2	2	2	2	2	0	2	0	0	0	0	0	2	0	0	2	2	2	2
	rPt_3825	DArT	5D	90.16	0	2	2	2	.	0	0	0	2	2	0	2	2	2	2	2	0	0	0	0	2	2	2	2	2	0	2	0	2	2	0	0	2	2	2	2	0	2	0	0	0	2	2	2	2
	Xgwm654	SSR	5D	92.62	0	2	2	0	0	0	0	0	2	0	0	2	2	2	2	2	0	0	0	0	2	2	2	2	2	0	2	2	2	2	0	0	2	2	2	2	0	2	0	0	0	2	2	2	2
	Xwmc443	SSR	5D	93.79	0	2	2	0	0	0	0	0	2	0	0	2	2	2	2	2	0	0	0	0	2	2	2	2	2	0	2	1	1	2	0	1	2	2	2	2	0	2	0	0	0	2	2	2	2
	Xbarc177	SSR	5D	106.09	0	2	2	0	2	0	0	0	2	2	0	2	2	2	2	2	0	0	2	0	2	2	0	2	2	0	2	2	0	1	2	0	2	2	2	2	0	2	0	0	2	2	0	0	0
	Xbarc161	SSR	5D	106.09	0	2	2	0	2	0	0	0	2	2	0	2	2	2	2	2	0	0	2	0	2	2	0	2	2	0	2	2	0	1	2	0	2	2	2	2	0	2	0	0	2	2	0	0	0
	Xwmc765	SSR	5D	106.09	0	2	2	0	2	0	0	0	2	2	0	2	2	2	2	2	0	0	2	0	2	2	0	2	2	0	2	2	0	2	2	0	2	2	2	2	0	2	0	0	2	2	0	0	0
	IWA700	wsnp_CAP11_c209_198467	5D	106.38	0	2	2	0	2	0	0	0	2	2	0	2	2	2	1	2	0	0	2	0	2	2	0	2	2	0	2	2	0	1	2	0	2	2	2	2	0	2	0	0	2	2	0	0	0
	IWA699	wsnp_CAP11_c209_198432	5D	106.68	0	2	2	0	2	0	0	0	2	2	0	2	2	2	1	2	0	0	2	0	2	2	0	2	2	0	2	2	0	1	2	0	2	2	2	2	0	2	0	0	2	2	0	0	0
	IWA6190	wsnp_JD_c825_1223454	5D	107.62	0	2	2	0	2	0	0	0	2	2	0	2	2	2	.	2	0	0	2	0	2	2	0	2	2	0	2	2	0	.	2	0	2	.	2	2	0	2	0	0	2	2	0	0	0
	IWA4293	wsnp_Ex_c561_1114645	5D	107.95	0	2	.	0	2	0	0	0	2	2	0	2	2	2	0	.	0	0	2	0	2	2	0	2	2	0	2	.	0	0	2	0	2	2	2	2	0	2	0	0	2	2	0	0	0
	IWA6189	wsnp_JD_c825_1223424	5D	108.27	0	2	2	0	2	0	0	0	2	2	0	2	2	2	1	2	0	0	2	.	2	2	0	2	2	0	2	2	0	1	2	0	2	2	2	2	0	2	0	0	2	2	0	0	0
	IWA2821	wsnp_Ex_c23618_32855041	5D	109.53	0	2	2	0	2	1	0	0	2	2	0	2	2	2	2	1	0	0	2	0	2	2	0	2	2	0	2	2	0	1	2	0	2	2	1	2	0	2	0	2	2	2	0	0	0
	IWA5532	wsnp_Ex_rep_c68491_67318138	5D	111.5	0	2	2	0	2	1	0	0	2	2	0	2	2	2	2	1	2	0	2	0	0	2	0	2	2	0	2	2	0	.	2	0	2	.	.	2	0	2	0	2	2	2	0	0	0
	Xwmc640b	SSR	5D	121.11	0	2	0	2	2	0	1	2	2	2	0	2	2	2	2	2	2	1	0	0	1	2	2	2	2	2	0	2	0	2	2	0	2	2	2	2	0	2	0	2	2	2	0	0	0
	wPt_733708	DArT	5D	144.46	0	2	0	2	2	.	2	2	0	2	0	2	2	2	2	0	2	0	0	0	2	2	2	.	2	.	2	0	0	2	0	0	2	2	2	2	0	2	2	2	2	0	2	0	0
	wPt_667042	DArT	5D	144.77	0	2	0	2	2	.	2	2	0	2	0	2	2	2	2	0	2	0	0	0	2	2	2	2	2	.	2	0	0	2	0	0	2	2	2	2	0	2	2	2	2	0	0	0	0
	wPt_664920	DArT	5D	150.66	0	2	0	2	2	0	2	2	0	2	0	2	2	2	2	0	.	2	0	0	2	2	2	.	2	.	2	0	0	0	2	0	2	2	2	2	0	2	2	2	2	0	.	0	0
	Xgwm212	SSR	5D	159.99	0	2	0	2	2	0	2	2	0	2	2	2	2	2	2	0	2	2	0	0	2	2	2	0	2	0	2	0	0	0	2	0	2	2	0	2	0	2	0	2	2	0	0	0	0
	IWA4087	wsnp_Ex_c508_1008029	5D	174.62	0	2	1	.	2	0	2	2	0	2	.	0	0	2	2	0	1	2	.	0	2	0	0	0	2	0	0	0	.	0	2	0	2	.	2	0	2	2	0	2	2	.	2	2	2
	wPt_5505	DArT	5D	175.27	0	2	.	2	2	0	2	2	0	2	2	0	0	2	2	0	0	2	0	0	2	0	0	0	2	0	0	0	2	0	2	0	2	0	2	0	2	2	0	2	2	0	2	2	2
	wPt_1400	DArT	5D	175.56	0	2	.	2	2	0	2	2	0	2	2	0	0	2	2	0	0	2	0	0	2	0	0	0	2	0	0	0	2	0	2	0	2	0	2	0	2	2	0	2	2	0	2	2	2
Group 18	Xcfd1b	SSR	6A	0	0	2	0	0	2	2	2	2	2	2	2	0	2	0	0	2	2	2	2	2	2	0	2	0	2	2	2	2	0	0	2	2	2	2	2	0	2	2	0	2	2	2	2	2	2
	Xbarc23	SSR	6A	19.43	0	2	0	2	0	2	2	2	0	2	2	0	0	0	0	2	2	2	2	0	2	2	2	2	2	2	2	2	0	0	2	2	2	2	2	0	2	2	0	0	2	0	2	2	2
	IWA6013	wsnp_JD_c3441_4455541	6A	27.29	0	2	1	.	2	2	0	2	0	0	1	0	2	0	0	2	2	2	1	0	0	0	2	1	2	2	2	2	.	0	0	2	1	0	2	1	2	2	0	0	2	0	2	2	2
	IWA647	wsnp_CAP11_c1114_653767	6A	27.29	0	2	1	2	2	2	0	2	0	0	1	0	2	0	0	2	2	2	1	0	0	0	2	1	2	2	2	2	0	0	0	2	2	0	2	2	2	2	0	0	2	0	2	2	2
	IWA1335	wsnp_Ex_c1050_2008559	6A	27.29	0	2	1	2	2	2	0	2	0	0	.	0	2	0	0	2	2	2	1	0	0	0	2	.	2	2	2	2	1	0	0	2	.	0	2	2	2	2	0	0	2	0	2	2	2
	IWA1338	wsnp_Ex_c1050_2009301	6A	27.29	0	2	2	2	2	2	0	2	0	0	2	0	2	0	0	2	2	2	2	0	0	0	2	2	2	2	2	2	.	0	0	2	2	0	2	2	2	2	0	0	2	0	2	2	2
	IWA2137	wsnp_Ex_c16491_24996576	6A	27.62	0	2	1	2	2	2	0	2	0	0	.	0	2	0	0	2	2	2	1	2	0	0	2	.	2	2	2	2	1	0	0	2	.	0	2	2	2	2	0	0	2	0	2	2	2
	Xcfd1c	SSR	6A	28.56	0	2	0	2	2	2	0	2	0	0	2	0	2	0	0	2	2	2	2	2	0	0	2	2	2	2	2	2	0	0	0	2	2	0	2	2	2	2	0	0	2	0	2	2	2
	IWA8608	wsnp_RFL_Contig4601_5473822	6A	29.44	0	2	1	2	2	2	0	2	0	0	1	0	2	0	0	2	2	2	1	2	0	0	2	2	2	2	2	2	1	0	0	2	2	0	2	2	2	2	1	0	2	0	2	2	2
	wPt_9132	DArT	6A	30.03	0	2	2	2	2	2	0	2	0	0	2	0	2	0	0	2	2	2	2	0	0	0	2	2	2	2	2	2	0	0	0	2	2	0	2	2	2	2	0	0	2	0	2	2	2
	wPt_732760	DArT	6A	30.32	0	2	2	2	2	2	0	2	0	0	2	0	2	0	0	2	2	2	2	2	0	0	2	2	2	2	2	2	.	0	0	2	2	0	2	2	2	2	0	0	2	0	2	2	2
	wPt_731010	DArT	6A	30.62	0	2	2	2	2	2	0	0	0	0	2	0	2	0	0	2	2	2	2	2	0	0	2	2	2	2	2	2	0	0	0	2	2	0	2	2	2	2	0	0	2	0	2	2	2
	wPt_730631	DArT	6A	31.21	0	2	2	2	2	2	0	2	0	0	2	0	2	0	0	2	2	2	2	2	0	0	2	2	2	2	2	2	0	0	0	2	2	0	2	0	2	2	0	0	2	0	2	2	2
	wPt_667170	DArT	6A	31.84	0	2	2	2	2	2	0	2	0	0	2	0	2	0	0	2	2	2	.	2	0	0	2	.	2	2	2	2	0	0	0	2	.	0	2	0	2	2	0	0	2	0	2	2	2
	wPt_0959	DArT	6A	34.93	0	2	.	2	2	2	0	2	0	0	0	0	2	0	0	2	2	2	2	.	0	0	2	2	2	2	2	2	0	0	0	2	2	0	2	0	2	2	0	0	2	0	2	2	2
	tPt_6278	DArT	6A	36.47	0	2	0	2	2	2	0	2	0	0	0	0	2	0	0	2	2	2	0	0	0	0	2	0	2	2	2	2	0	0	0	2	2	0	2	0	2	2	0	0	2	0	2	2	2
	wPt_733764	DArT	6A	37.97	0	2	2	2	2	2	0	2	0	0	0	0	2	0	0	2	2	2	0	0	0	0	2	0	2	2	0	2	0	0	0	2	2	0	2	0	2	2	0	0	2	0	2	2	2
	IWA770	wsnp_CAP11_c4938_2315244	6A	38.85	0	2	0	2	2	2	0	2	0	0	0	0	2	0	0	2	2	2	0	1	0	0	2	1	2	2	2	2	0	0	0	2	0	0	2	1	2	2	0	0	2	0	2	2	2
	Xcfd1a	SSR	6A	39.44	0	2	0	0	2	2	0	2	0	0	0	0	2	0	0	2	2	2	0	2	0	0	2	0	2	2	2	2	0	0	0	2	0	0	2	0	2	2	0	0	2	0	2	2	2
	IWA7286	wsnp_Ku_c7458_12842353	6A	40.06	0	2	.	2	2	2	0	2	0	0	1	0	2	0	0	2	2	2	.	2	0	0	2	.	2	2	2	2	0	0	0	2	1	0	2	.	2	2	0	0	2	0	2	2	2
	IWA1205	wsnp_CAP8_c6680_3136899	6A	44.75	0	2	.	2	2	2	.	2	0	0	0	0	2	0	0	2	2	2	.	2	0	0	2	.	2	2	0	2	0	0	0	2	.	0	2	.	0	2	0	0	2	0	2	2	2
	wPt_671855	DArT	6A	47.63	0	2	.	2	2	2	2	2	0	0	.	0	2	0	0	2	2	2	2	0	0	0	2	2	0	2	0	2	0	0	0	2	2	0	2	0	0	2	0	0	2	0	2	2	2
	tPt_0877	DArT	6A	48.64	0	2	2	2	2	2	2	2	0	0	0	0	2	0	.	2	2	2	2	0	0	0	2	2	0	2	0	2	0	0	.	.	2	0	2	0	0	2	0	0	2	0	2	2	2
	wPt_7840	DArT	6A	49.94	0	2	2	2	2	2	2	2	0	0	0	0	2	0	0	2	2	2	2	0	0	0	2	2	0	2	.	2	0	0	0	2	2	0	2	0	0	2	0	0	2	0	2	2	2
	Xgwm334	SSR	6A	53.34	0	2	2	2	2	2	2	2	0	0	0	0	2	0	0	2	2	0	2	2	0	0	2	2	0	2	1	2	0	0	0	2	2	0	2	0	0	2	0	0	2	0	2	2	2
	wPt_9075	DArT	6A	57.73	0	2	2	2	2	2	2	2	0	0	2	0	2	0	0	0	2	0	2	0	0	0	2	2	0	2	.	2	0	0	0	2	2	0	2	0	2	2	0	0	2	0	2	2	2
	Xgwm459	SSR	6A	58.61	0	2	0	2	2	2	2	2	0	0	2	0	2	0	0	0	2	0	2	0	0	0	2	2	0	2	0	2	0	0	0	2	2	0	2	0	2	2	0	0	2	.	2	2	2
	rPt_4564	DArT	6A	60.17	0	2	.	2	2	2	2	2	0	0	2	0	2	0	0	0	2	0	2	0	0	0	2	0	0	2	0	2	0	0	0	2	2	0	2	0	2	2	0	0	2	.	2	2	2
	IWA7913	wsnp_Ra_c3996_7334169	6A	62.39	0	2	1	2	2	2	1	2	0	0	2	0	2	0	0	0	2	0	1	0	0	0	2	1	0	2	0	2	0	0	0	2	1	0	2	0	2	2	0	0	2	0	2	2	2
	IWA273	wsnp_BE496826A_Ta_2_3	6A	64.47	0	2	1	2	2	2	1	2	0	0	2	0	0	1	0	2	2	0	1	0	0	0	2	1	0	2	0	2	2	0	0	2	1	0	0	0	2	2	0	0	2	0	2	2	2
	wPt_9832	DArT	6A	65.08	0	2	.	2	2	2	2	2	0	0	2	0	0	0	0	2	2	0	2	0	0	0	2	2	0	2	0	2	2	0	0	2	.	0	0	0	2	2	0	0	2	0	2	2	2
	wPt_665021	DArT	6A	67.1	0	2	.	2	0	0	2	2	0	0	.	0	0	0	0	2	2	0	0	0	0	0	2	2	0	2	0	2	.	0	0	2	2	0	0	.	2	2	0	0	2	0	2	2	2
	wPt_0228	DArT	6A	69.07	0	2	0	2	0	0	2	2	0	0	2	0	0	0	0	2	2	0	2	0	0	0	2	0	0	2	0	2	2	0	0	2	2	0	0	0	2	2	0	0	2	0	2	2	2
	wPt_9382	DArT	6A	70.33	0	2	0	2	0	0	2	2	0	0	2	0	0	0	0	2	2	0	2	0	0	0	2	0	0	2	0	2	2	0	0	2	.	0	0	0	2	2	0	0	2	.	2	2	2
	wPt_9687	DArT	6A	72.64	0	2	0	2	0	0	2	.	0	0	2	0	0	0	.	2	2	0	0	0	0	0	2	2	0	2	0	2	2	0	0	2	2	0	0	0	2	2	0	0	2	0	2	2	2
	wPt_1285	DArT	6A	73.26	0	2	0	2	0	0	2	.	0	0	2	0	0	0	0	2	2	0	.	0	0	0	2	2	0	2	0	2	2	0	.	2	2	0	0	0	2	2	0	0	2	0	2	2	2
	IWA2635	wsnp_Ex_c21633_30782312	6A	73.98	0	2	.	2	2	0	.	2	0	0	2	0	0	0	0	2	2	0	.	0	0	0	2	.	0	2	0	2	2	0	0	2	.	0	0	0	2	2	0	0	2	0	2	2	2
	IWA7612	wsnp_Ra_c13610_21480997	6A	74.32	0	2	.	2	0	0	.	2	0	0	2	0	0	0	0	2	2	0	0	0	0	0	2	.	0	2	0	2	2	0	0	2	.	0	0	0	2	2	0	0	2	0	2	2	2
	IWA8160	wsnp_Ra_rep_c69602_67107375	6A	76.23	0	2	2	2	0	0	2	2	0	0	2	0	0	0	0	2	2	0	2	0	0	0	2	2	0	2	0	2	2	0	0	2	2	0	0	0	2	2	0	0	2	0	2	2	2
	wPt_734344	DArT	6A	77.44	0	2	2	2	0	0	2	2	0	0	2	0	0	0	0	2	2	0	2	0	0	0	2	2	0	2	0	2	2	0	0	2	2	0	0	0	2	2	0	0	2	0	2	2	2
	wPt_8443	DArT	6A	78.35	0	2	2	2	0	0	.	2	0	0	2	0	0	0	0	2	2	0	2	.	0	0	2	2	0	2	2	2	2	0	0	2	2	0	.	0	2	2	0	0	2	0	2	2	2
	wPt_7475	DArT	6A	78.98	0	2	2	2	2	0	2	2	0	0	2	.	0	0	0	2	2	0	2	0	0	0	2	2	0	2	.	2	2	0	0	2	2	0	0	.	2	2	0	0	2	0	2	2	2
	wPt_667740	DArT	6A	79.29	0	2	2	2	2	.	2	2	0	0	2	.	0	0	0	2	2	0	2	0	0	0	2	2	0	2	0	2	2	0	0	2	2	0	0	0	2	2	0	0	2	0	2	2	2
	wPt_0562	DArT	6A	79.58	0	2	2	2	2	2	2	2	0	0	2	0	0	0	0	2	2	0	2	0	0	0	2	2	0	2	0	2	2	0	0	2	2	0	0	0	2	2	0	0	2	0	2	2	2
	wPt_672029	DArT	6A	79.91	0	2	.	.	2	2	2	2	0	0	2	0	.	0	0	.	2	0	2	0	0	0	2	2	0	2	.	2	2	0	0	2	2	0	0	0	2	2	0	0	2	0	2	2	2
	wPt_672131	DArT	6A	80.25	0	2	2	2	2	2	2	2	0	0	2	0	.	0	0	2	2	0	2	0	0	0	2	2	0	2	0	2	2	0	0	2	2	0	0	0	2	2	0	0	2	.	2	2	2
	wPt_2741	DArT	6A	81.55	0	2	2	2	2	2	2	2	0	0	2	0	0	0	0	2	2	0	2	0	0	0	2	2	0	2	.	2	2	0	0	2	2	0	0	0	2	2	0	0	2	0	2	2	2
	wPt_732691	DArT	6A	82.85	0	2	2	2	2	2	2	2	0	0	2	0	0	0	0	2	2	0	2	.	0	0	2	2	0	2	0	2	2	0	0	2	2	0	0	0	2	2	0	0	2	0	2	2	2
	wPt_9306	DArT	6A	86	0	2	0	2	2	2	2	2	0	0	2	0	0	0	0	2	2	0	0	0	0	0	2	0	0	2	0	.	.	0	0	2	2	0	0	0	2	2	0	0	2	0	2	2	2
	IWA7000	wsnp_Ku_c38982_47513262	6A	92.06	0	2	1	1	2	2	1	2	0	0	0	0	2	0	0	2	2	2	1	1	0	0	2	1	0	2	0	2	0	0	0	2	1	0	2	0	0	2	0	0	2	0	2	2	2
	IWA4208	wsnp_Ex_c540_1074123	6A	92.06	0	2	0	2	2	2	0	2	0	0	0	0	2	0	0	2	2	2	0	.	0	0	2	.	0	2	0	2	0	0	0	2	.	0	2	0	0	2	0	0	2	0	2	2	2
	IWA6999	wsnp_Ku_c38982_47513233	6A	92.06	0	2	1	2	2	2	1	2	0	0	0	0	2	0	0	2	2	2	1	1	0	0	2	1	0	2	0	2	0	0	0	2	1	0	2	0	.	2	0	0	2	0	2	2	2
	IWA19	wsnp_BE403154A_Ta_2_1	6A	117.6	0	2	2	0	2	1	2	2	2	0	0	1	0	1	0	2	2	2	2	2	0	0	0	0	0	0	0	2	0	0	2	0	1	0	2	0	2	1	0	0	2	2	0	2	2
	IWA20	wsnp_BE403154A_Ta_2_9	6A	117.6	0	2	2	0	2	2	2	2	2	0	0	.	0	2	0	2	2	2	2	2	0	0	0	0	0	0	0	2	0	0	2	0	2	0	2	0	2	.	0	0	2	2	0	2	2
	IWA6775	wsnp_Ku_c25376_35340294	6A	117.91	0	2	2	0	2	.	2	2	2	0	0	1	0	.	0	2	2	2	2	2	0	0	0	0	0	0	0	2	0	0	2	0	1	0	2	0	2	.	0	0	2	2	0	2	2
	Xwmc179	SSR	6A	118.84	0	2	0	2	2	2	2	2	2	0	0	1	0	0	0	1	2	2	2	2	0	0	0	0	0	0	0	2	0	0	2	0	2	0	2	0	2	0	0	0	2	2	0	2	2
	IWA259	wsnp_BE495143A_Ta_2_1	6A	120.01	0	2	2	0	2	1	2	2	2	0	0	1	0	1	0	2	2	2	2	2	0	0	0	0	0	0	0	2	0	2	2	0	1	0	2	0	2	0	0	0	2	2	0	2	2
	Xgwm570	SSR	6A	120.59	0	2	2	0	0	0	2	2	2	0	0	1	0	0	0	2	2	2	2	2	0	0	0	0	0	0	0	2	0	2	2	0	2	0	2	0	2	0	0	0	2	2	0	2	2
	IWA260	wsnp_BE495143A_Ta_2_2	6A	120.88	0	2	2	0	2	1	2	2	2	0	0	1	0	1	0	2	2	2	2	2	0	0	0	0	0	0	0	2	0	2	2	0	1	0	2	0	2	0	0	0	2	2	0	2	2
	Xwmc553	SSR	6A	122.05	0	2	2	0	2	2	2	2	2	0	0	2	0	2	0	2	2	2	2	2	0	0	0	0	0	0	0	2	0	2	2	0	2	0	2	0	2	0	0	0	2	2	0	2	2
	IWA2241	wsnp_Ex_c17637_26370812	6A	123.64	0	2	2	0	2	.	2	2	2	0	0	.	0	2	0	2	2	2	2	2	0	2	0	0	0	0	0	2	0	2	2	0	.	0	2	0	2	.	0	0	2	2	0	2	2
	IWA654	wsnp_CAP11_c1178_684471	6A	123.95	0	2	2	0	2	2	2	2	2	0	0	1	0	2	0	2	2	2	2	2	0	2	0	0	0	0	0	2	0	0	2	0	2	0	2	0	2	1	0	0	2	2	0	2	2
	Xgpw2060	SSR	6A	127.31	0	2	2	0	2	2	2	2	2	0	0	0	0	2	0	2	2	2	2	2	0	2	2	2	2	2	0	2	2	0	2	0	2	0	2	0	2	0	0	0	2	2	0	2	2
	IWA7397	wsnp_Ku_rep_c102901_89769309	6A	130.67	0	2	2	0	2	2	2	2	2	0	0	1	0	1	0	2	2	2	2	2	0	2	0	0	0	0	0	2	0	0	2	0	2	0	2	0	2	1	0	0	2	2	0	2	2
	tPt_4209	DArT	6A	135.68	0	2	2	0	0	.	2	2	2	2	0	.	0	0	0	2	2	2	2	2	0	0	0	0	0	0	0	2	2	2	2	0	2	0	2	0	2	0	0	0	2	2	0	2	2
	wPt_730769	DArT	6A	151.93	0	2	0	0	2	0	2	2	2	0	0	0	0	0	0	2	2	2	2	2	0	0	0	0	0	2	0	2	2	0	2	0	.	0	2	0	2	2	0	0	0	2	0	2	0
	Xgwm169	SSR	6A	164.31	0	2	2	2	2	2	2	0	0	0	0	2	2	0	0	2	2	2	0	2	0	0	0	0	2	0	0	2	2	0	2	0	0	0	2	0	2	2	0	2	0	2	0	2	0
	IWA2539	wsnp_Ex_c20457_29526403	6A	167.94	0	2	2	2	2	1	2	1	0	0	.	2	2	0	0	2	2	2	0	2	0	0	0	0	1	0	0	2	0	0	2	0	0	0	.	0	2	0	0	0	0	2	0	2	0
	IWA5398	wsnp_Ex_rep_c67436_66026057	6A	168.95	0	2	2	2	2	2	2	1	0	0	1	2	2	.	0	2	2	2	0	2	0	0	0	0	1	0	0	2	0	0	2	0	0	.	1	0	2	0	0	0	0	2	0	2	0
	IWA8568	wsnp_RFL_Contig420_4824600	6A	171.21	0	2	2	2	2	2	0	1	0	0	1	2	2	1	0	2	2	2	0	2	0	0	0	0	1	0	0	2	0	0	0	0	0	1	1	0	2	0	0	0	0	2	0	2	0
	IWA6858	wsnp_Ku_c29287_39194579	6A	171.55	0	2	2	2	2	2	0	.	0	0	.	2	2	.	0	2	2	2	.	2	0	0	0	0	.	0	0	2	0	0	0	0	0	.	.	0	2	0	0	0	0	2	0	2	0
	IWA504	wsnp_BF483091A_Ta_2_5	6A	176.75	0	2	2	2	2	2	0	1	0	0	1	2	2	0	2	2	2	2	1	2	0	0	0	0	2	0	0	2	0	0	0	0	0	1	0	0	2	0	0	0	0	2	0	0	0
	IWA6117	wsnp_JD_c5872_7032403	6A	177.06	0	2	2	2	2	2	0	0	0	0	.	2	2	0	2	2	2	2	0	2	0	0	0	0	2	0	0	2	0	0	0	0	0	.	0	0	2	0	0	0	0	2	0	0	0
	IWA5704	wsnp_Ex_rep_c70675_69579757	6A	177.37	0	2	2	2	2	2	0	0	0	0	0	2	2	0	2	2	2	2	0	2	0	0	0	0	2	0	0	2	0	0	0	0	0	0	0	0	2	0	0	0	0	2	0	0	0
	IWA4602	wsnp_Ex_c7002_12063325	6A	177.67	0	2	2	2	2	2	0	0	0	0	.	2	2	0	2	2	2	2	0	2	0	0	0	0	2	0	0	2	0	0	0	0	0	0	0	0	2	0	0	0	0	2	0	0	0
	IWA6116	wsnp_JD_c5872_7032077	6A	177.98	0	2	2	2	2	2	0	.	0	0	1	2	2	0	2	2	2	2	.	.	0	0	0	0	2	0	0	2	0	0	0	0	0	1	0	0	2	0	0	0	0	2	0	0	0
	Xcfa2114	SSR	6A	182.3	0	2	0	2	2	2	0	0	0	0	2	2	2	2	2	2	2	2	0	0	0	0	2	0	2	0	0	2	0	0	0	0	0	0	0	2	2	0	0	0	0	2	0	0	0
	Xgwm617	SSR	6A	185.66	0	2	0	2	2	2	0	0	0	0	2	2	2	2	2	2	2	2	0	1	0	0	2	0	2	0	0	2	0	0	0	0	0	2	0	2	2	0	0	0	0	2	0	0	0
	Xgwm427	SSR	6A	187.75	0	2	0	2	2	2	0	.	0	2	2	2	2	2	2	2	2	2	0	0	0	0	2	0	2	0	0	2	0	0	0	0	0	2	0	0	2	0	0	0	0	2	0	0	0
	IWA1098	wsnp_CAP7_c5823_2616381	6A	188.37	0	2	0	2	2	2	0	0	0	2	.	2	2	2	2	.	2	2	0	2	0	0	2	0	2	0	0	2	0	0	0	0	.	.	0	.	2	0	0	2	0	2	0	0	0
	IWA6182	wsnp_JD_c7795_8868122	6A	188.37	0	2	0	.	2	2	0	0	0	2	.	2	2	2	2	1	2	2	0	.	0	0	2	0	2	0	0	2	0	0	0	0	1	1	0	0	2	0	0	1	0	2	0	0	0
	IWA1000	wsnp_CAP12_rep_c4048_1842112	6A	188.68	0	2	0	2	2	2	0	0	0	2	1	2	2	2	2	0	2	2	0	1	0	0	2	0	2	0	0	2	0	0	0	0	0	0	0	0	2	0	0	1	0	2	0	0	0
	IWA442	wsnp_BF291974A_Ta_2_2	6A	188.68	0	2	0	2	2	2	0	.	0	2	.	2	2	2	2	1	2	2	.	2	0	0	2	0	2	0	0	2	0	0	0	0	1	.	0	0	2	0	0	.	0	2	0	0	0
	Xwmc580	SSR	6A	188.68	0	2	0	2	2	2	0	0	0	2	1	2	2	2	2	1	2	2	0	1	0	0	2	0	2	0	0	2	0	0	0	0	1	1	0	0	2	0	0	1	0	2	0	0	0
	IWA2567	wsnp_Ex_c21010_30133755	6A	192.94	0	2	0	2	2	2	0	0	0	2	1	2	2	2	2	0	2	2	0	1	0	2	2	0	2	0	2	2	0	0	0	0	0	.	0	2	2	0	0	2	0	0	0	0	0
	IWA3247	wsnp_Ex_c29648_38653339	6A	193.26	0	2	0	2	2	2	0	.	0	2	2	2	2	2	2	0	2	2	.	2	0	2	2	0	2	0	2	2	0	0	0	0	.	.	0	2	2	0	0	2	0	0	0	0	0
	wPt_5654	DArT	6A	195.26	0	2	0	2	2	2	0	2	0	2	2	2	2	2	2	0	2	2	0	2	0	2	2	0	2	0	2	2	0	0	0	0	0	2	0	2	2	0	0	2	0	0	0	0	0
	IWA4699	wsnp_Ex_c7546_12900094	6A	196.83	0	2	0	2	2	2	0	1	0	2	1	2	2	2	2	0	2	2	0	0	0	2	2	0	2	0	2	2	0	0	0	0	1	1	0	2	2	0	0	2	0	0	0	0	0
	IWA2795	wsnp_Ex_c2325_4355706	6A	197.14	0	2	0	2	2	2	0	0	0	2	.	2	2	2	2	0	2	2	0	0	0	2	2	0	2	0	2	2	0	0	0	0	0	.	0	2	2	0	0	2	0	0	0	0	0
	IWA3205	wsnp_Ex_c28973_38050756	6A	197.45	0	2	0	2	2	2	0	0	0	2	.	2	2	2	2	0	2	2	0	.	0	2	2	0	2	0	2	2	0	0	0	0	0	0	0	2	2	0	0	2	0	0	0	0	0
	IWA5746	wsnp_Ex_rep_c76495_73453820	6A	197.76	0	2	0	2	2	2	0	1	0	2	.	2	2	2	2	0	2	2	0	1	0	2	2	0	2	0	2	2	0	0	0	0	1	1	0	2	2	0	0	2	0	0	0	0	0
	IWA2260	wsnp_Ex_c1783_3367431	6A	198.37	0	2	0	2	2	2	0	0	0	2	2	2	2	2	2	0	2	2	0	2	0	2	2	0	2	0	2	2	0	0	0	0	2	2	0	2	2	0	0	2	0	0	0	0	0
	IWA1510	wsnp_Ex_c1153_2213588	6A	198.67	0	2	0	2	2	2	0	1	0	2	.	2	2	2	2	0	2	2	0	.	0	2	2	0	2	0	2	2	0	0	0	0	1	1	0	2	2	0	0	2	0	0	0	0	0
	wPt_731936	DArT	6A	199.31	0	2	0	2	2	2	0	0	0	2	2	2	2	2	2	0	2	2	0	0	0	2	2	0	2	0	2	2	0	0	0	0	.	2	.	2	2	.	0	2	0	0	0	0	0
	IWA7894	wsnp_Ra_c36410_44760538	6A	199.91	0	2	0	2	2	2	0	1	0	2	1	2	2	2	2	0	2	2	1	1	0	2	2	0	2	0	2	2	0	0	0	0	1	1	0	2	2	0	0	2	0	0	0	0	0
	wPt_664504	DArT	6A	206.19	0	2	2	2	2	2	0	2	0	2	2	.	2	2	2	2	2	2	0	2	2	2	2	0	2	2	2	2	0	0	0	0	0	2	0	2	2	2	0	2	0	0	2	0	2
	wPt_744786	DArT	6A	206.49	0	2	2	2	2	2	0	2	0	2	2	2	2	2	2	2	2	2	0	2	2	2	2	0	2	2	2	2	0	0	0	0	0	2	0	2	2	2	0	2	0	0	2	0	2
	wPt_664937	DArT	6A	206.79	0	2	2	2	2	2	0	2	0	2	2	2	2	2	2	2	2	2	0	2	2	2	2	0	2	2	2	2	0	0	0	0	.	2	0	2	2	2	0	2	0	0	2	0	2
	Xwmc621	SSR	6A	210.27	0	2	2	2	2	2	0	2	0	2	2	2	2	2	2	2	2	2	0	2	2	2	2	0	2	2	2	2	0	0	2	0	2	2	0	2	2	2	0	2	0	0	2	0	2
Group 19	wPt_740675	DArT	6B	0	0	2	2	2	0	2	0	2	2	2	2	.	2	2	2	2	0	2	2	0	0	0	2	2	2	2	2	2	2	2	2	0	.	.	2	2	0	2	0	2	2	2	2	2	2
	wPt_6293	DArT	6B	12.06	0	2	2	2	0	2	0	2	.	2	0	0	0	0	2	2	0	2	2	0	0	0	0	2	2	2	2	2	2	0	2	0	0	0	2	0	0	2	0	2	2	0	2	2	2
	wPt_6585	DArT	6B	13.94	0	2	2	0	0	2	0	2	2	2	0	0	0	0	2	2	0	2	2	0	0	0	0	2	2	2	2	2	2	0	2	0	0	0	2	0	0	2	0	2	2	0	2	2	2
	wPt_5673	DArT	6B	14.24	0	2	2	0	0	2	0	2	2	2	0	0	0	0	2	2	0	2	2	0	0	0	0	2	2	2	2	2	2	0	2	0	0	0	2	0	0	2	0	2	2	0	2	2	2
	wPt_4012	DArT	6B	15.23	0	2	.	0	0	2	0	2	2	2	0	0	0	0	.	2	0	2	2	0	0	0	0	2	2	2	2	2	2	0	2	0	.	0	2	0	0	2	0	2	2	0	2	2	2
	wPt_734331	DArT	6B	16.27	0	2	0	0	0	0	0	2	.	2	0	0	0	0	2	.	0	2	2	0	0	0	0	2	2	2	.	2	2	0	2	0	0	0	.	0	0	2	0	2	2	0	2	2	2
	IWA2479	wsnp_Ex_c1988_3742291	6B	20.33	0	2	2	0	0	2	0	2	0	2	0	0	0	0	2	2	0	2	2	0	0	0	0	2	0	2	2	2	2	0	2	0	2	0	2	0	0	2	0	2	2	2	2	2	2
	wPt_8894	DArT	6B	20.33	0	2	2	.	0	2	0	2	0	2	.	0	0	0	2	2	0	2	2	0	0	0	0	2	0	2	2	2	2	.	2	0	1	.	2	0	0	2	0	2	2	2	2	2	2
	wPt_1756	DArT	6B	22.57	0	2	2	0	0	2	0	2	0	2	0	0	0	0	2	2	0	2	2	0	0	0	2	2	0	2	2	0	2	0	2	0	0	0	2	2	0	2	0	2	2	2	2	2	2
	IWA666	wsnp_CAP11_c1355_767877	6B	22.88	0	2	2	0	0	2	0	2	0	2	0	0	0	0	2	2	0	2	2	0	0	0	2	2	0	2	2	0	2	1	2	0	.	0	2	.	0	2	0	2	2	2	2	2	2
	IWA1901	wsnp_Ex_c14481_22485922	6B	30.02	0	2	2	0	2	2	0	2	0	2	.	0	0	0	.	2	0	2	2	0	0	2	.	2	0	2	2	0	2	.	2	0	1	0	2	2	.	2	0	2	2	2	0	1	2
	IWA5857	wsnp_JD_c15167_14703349	6B	30.34	0	2	2	0	2	2	0	2	0	2	0	0	0	0	1	2	0	2	2	0	0	2	1	2	0	2	2	0	2	1	2	0	.	0	2	2	1	2	0	2	2	2	0	.	2
	IWA5942	wsnp_JD_c2297_3138694	6B	30.34	0	2	2	0	2	2	0	2	0	2	0	0	0	0	2	2	0	2	2	0	0	2	.	2	0	2	2	0	2	.	2	0	.	0	2	2	.	2	0	2	2	2	0	.	2
	wPt_732062	DArT	6B	31.61	0	2	2	0	2	2	0	2	0	2	0	0	0	0	0	2	0	2	2	0	0	2	0	2	0	2	2	0	2	0	2	0	0	0	2	2	0	2	0	2	0	2	0	0	2
	wPt_1241	DArT	6B	40.8	0	2	2	2	0	2	0	2	0	2	0	0	0	0	0	2	0	2	2	0	0	2	0	2	0	2	2	0	2	0	2	0	0	0	2	0	0	.	0	2	0	2	0	0	2
	IWA7725	wsnp_Ra_c20409_29673950	6B	44.18	0	2	2	2	.	2	0	2	0	2	0	0	0	0	.	2	0	2	2	0	0	2	.	2	0	2	2	0	2	2	2	0	0	0	2	0	.	0	0	2	2	2	0	0	2
	wPt_663764	DArT	6B	47.21	0	2	2	2	2	2	0	2	0	2	0	0	0	0	0	2	0	2	2	0	0	2	2	2	0	2	2	0	2	2	2	0	0	0	2	0	0	0	0	2	.	2	0	.	2
	IWA52	wsnp_BE404947B_Ta_2_12	6B	50.67	0	2	2	0	1	2	0	2	0	2	0	0	0	0	0	2	0	2	2	2	0	2	2	1	0	2	2	0	2	0	2	0	1	0	0	0	2	0	0	2	2	2	0	2	2
	IWA1849	wsnp_Ex_c14031_21934285	6B	51.25	0	2	2	.	1	2	0	2	0	2	.	0	0	0	0	2	0	2	2	2	0	2	2	1	0	2	2	0	2	0	2	0	1	.	0	0	2	0	0	2	2	2	0	2	1
	IWA2472	wsnp_Ex_c19873_28889591	6B	51.25	0	2	2	0	2	2	0	2	0	2	0	0	0	0	0	2	0	2	2	2	0	2	2	2	0	2	2	0	2	0	2	0	2	0	0	0	2	0	0	2	2	2	0	2	2
	IWA1850	wsnp_Ex_c14031_21934322	6B	51.61	0	2	2	.	1	2	0	2	0	2	.	0	0	0	0	2	0	2	2	2	0	2	2	1	0	2	2	0	2	0	2	0	1	.	0	0	2	0	0	2	2	2	0	2	1
	IWA1851	wsnp_Ex_c14031_21934513	6B	51.61	0	2	2	0	.	2	0	2	0	2	0	0	0	0	0	2	0	2	2	2	0	2	2	.	0	2	2	0	2	0	2	0	.	0	0	0	2	0	0	2	2	2	0	2	.
	wPt_3309	DArT	6B	52.91	0	2	2	0	.	2	0	2	0	2	0	0	0	0	0	2	0	2	2	2	0	2	2	2	0	2	2	0	2	0	2	0	0	0	0	0	2	0	0	2	0	2	0	2	0
	wPt_5333	DArT	6B	53.21	0	2	2	0	2	2	0	2	0	2	0	0	0	0	0	2	0	2	2	2	0	2	2	2	0	2	2	0	2	0	2	0	0	0	0	0	2	0	0	2	0	2	0	2	2
	Xwmc487	SSR	6B	54.39	0	2	0	2	1	2	0	2	0	2	0	0	0	0	0	2	0	2	2	2	0	2	2	1	0	2	2	0	2	0	2	0	0	0	0	0	2	0	0	2	0	2	0	2	1
	wPt_2297	DArT	6B	55.29	0	2	2	0	0	2	0	2	0	2	0	0	0	0	0	2	0	2	2	2	0	2	2	0	0	2	2	0	2	0	2	0	0	0	0	0	2	0	0	2	0	2	0	2	0
	wPt_1311	DArT	6B	56.59	0	2	2	0	0	0	0	.	0	.	0	0	0	0	0	.	0	2	2	2	0	2	2	0	0	2	2	0	2	0	2	0	0	0	0	.	2	0	0	2	0	2	0	2	0
	IWA755	wsnp_CAP11_c3599_1741800	6B	74.4	0	2	2	0	1	0	0	2	0	2	.	0	0	0	0	0	2	2	2	0	2	2	2	0	0	2	2	2	1	2	2	0	1	0	.	0	2	0	0	2	0	0	0	2	1
	Xgwm107	SSR	6B	75	0	2	2	0	2	0	0	2	0	2	2	0	0	0	0	0	2	2	2	0	2	2	2	0	0	2	2	2	0	2	2	0	0	0	2	0	2	0	0	2	0	0	0	2	0
	wPt_4648	DArT	6B	75.59	0	2	2	0	2	0	0	2	0	2	2	0	0	0	0	0	2	2	2	0	2	2	2	0	0	2	2	2	0	2	2	0	0	0	2	0	2	0	0	2	0	0	0	2	0
	Xgwm193	SSR	6B	76.78	0	2	0	2	2	0	0	2	0	2	2	0	0	0	0	0	2	2	2	0	2	2	2	0	0	2	2	2	0	2	2	0	0	0	1	0	2	0	0	2	0	0	0	2	0
	wPt_4062	DArT	6B	79.07	0	2	.	0	2	.	0	2	0	2	2	0	0	0	.	.	2	2	2	0	2	2	2	0	0	2	2	2	0	2	2	0	0	0	0	0	2	0	0	2	0	0	0	2	0
	wPt_9145	DArT	6B	80.05	0	2	2	0	.	0	0	2	0	2	2	0	0	0	0	.	2	2	2	0	2	2	2	0	0	2	2	2	0	2	2	0	0	0	0	0	2	0	0	2	0	0	0	2	0
	Xbarc198	SSR	6B	80.35	0	2	2	0	2	0	0	2	0	2	2	0	0	0	0	0	2	2	2	0	2	2	2	0	0	2	2	2	0	2	2	0	0	0	1	0	2	0	0	2	0	0	0	2	0
	wPt_2537	DArT	6B	80.95	0	2	2	0	2	0	0	2	0	2	2	0	0	0	0	0	2	2	2	0	2	2	2	0	0	2	2	2	0	2	2	0	.	0	2	0	0	0	0	2	0	.	0	2	0
	IWA8539	wsnp_RFL_Contig3943_4376736	6B	81.56	0	2	2	0	1	0	0	2	0	2	2	0	0	0	0	0	2	2	2	0	2	2	2	0	0	2	2	2	1	2	2	0	1	0	2	0	2	0	0	2	0	0	0	2	1
	IWA7628	wsnp_Ra_c14498_22667649	6B	81.56	0	2	2	0	1	0	0	2	0	2	1	0	0	0	0	0	2	2	2	0	2	2	2	0	0	2	2	2	1	2	2	0	1	0	1	0	2	0	0	2	0	0	0	2	1
	IWA7663	wsnp_Ra_c16850_25605248	6B	81.84	0	2	2	0	0	0	0	2	0	2	1	0	0	0	0	0	2	2	2	0	2	2	2	0	0	2	2	2	1	2	2	0	0	0	1	0	2	0	0	2	0	0	0	2	0
	IWA7962	wsnp_Ra_c47601_53118036	6B	82.14	0	2	2	0	1	0	0	2	0	2	2	0	0	0	0	0	2	2	2	0	2	2	2	0	0	2	2	2	1	2	2	0	1	0	2	0	2	0	0	2	0	0	0	2	.
	IWA387	wsnp_BE591931B_Ta_2_2	6B	83.06	0	2	2	0	1	0	0	2	0	2	2	0	0	0	0	0	2	2	2	0	2	2	2	0	0	2	2	2	1	2	2	0	1	0	.	0	2	0	0	2	0	0	0	2	1
	IWA683	wsnp_CAP11_c166_172556	6B	83.38	0	2	2	0	1	0	0	2	0	2	.	0	0	0	0	0	2	2	2	0	1	2	2	0	0	2	2	2	1	2	2	0	.	0	1	0	2	0	0	2	0	0	0	2	.
	wPt_3168	DArT	6B	84.68	0	2	2	0	2	0	0	2	0	2	2	0	0	0	0	0	2	2	0	0	2	2	2	0	0	2	2	2	0	2	2	0	0	.	2	0	2	0	0	2	0	0	0	2	0
	IWA6428	wsnp_Ku_c11690_19042937	6B	85.65	0	2	2	0	1	0	0	2	0	2	.	0	0	.	0	0	2	2	0	0	1	2	2	0	0	2	2	2	1	2	2	0	1	0	.	0	2	0	0	2	0	0	0	2	.
	IWA221	wsnp_BE490200B_Ta_2_1	6B	85.65	0	2	2	0	1	0	0	2	0	2	2	0	0	0	0	0	2	2	0	0	1	2	2	0	0	2	2	2	1	2	2	0	1	0	2	0	2	0	0	2	0	0	0	2	1
	IWA3967	wsnp_Ex_c46299_51848036	6B	85.97	0	2	2	0	.	0	0	2	0	2	2	0	0	0	0	0	2	2	0	0	.	2	2	0	0	2	2	2	.	2	2	0	.	0	2	0	2	0	0	2	0	0	0	2	.
	IWA7506	wsnp_Ku_rep_c72013_71735741	6B	86.31	0	2	2	0	.	0	0	.	0	2	2	0	0	0	0	0	2	2	0	0	.	2	2	0	0	2	2	2	.	2	2	0	.	0	.	0	2	0	0	2	2	0	0	2	.
	IWA1679	wsnp_Ex_c1276_2445537	6B	86.66	0	2	2	0	.	0	0	.	0	2	2	0	0	.	0	0	.	2	0	0	.	2	2	0	0	2	2	2	.	2	2	0	.	0	.	0	2	0	0	2	2	0	0	2	.
	IWA3636	wsnp_Ex_c38209_45794954	6B	86.99	0	2	2	0	0	0	0	2	0	2	2	0	0	0	0	0	2	2	0	0	1	2	2	0	0	2	2	2	0	2	2	0	0	0	0	0	2	0	0	2	0	0	0	2	0
	Xgwm626	SSR	6B	86.99	0	2	2	.	1	0	0	2	0	2	2	0	0	0	0	0	2	2	0	0	1	2	2	0	0	2	2	2	1	2	2	0	1	.	.	0	2	0	0	2	0	0	0	2	1
	IWA219	wsnp_BE490147B_Ta_2_1	6B	87.29	0	2	2	1	1	0	0	2	0	2	2	0	0	0	0	0	2	2	0	0	1	2	2	0	0	2	2	2	1	2	2	0	1	1	1	0	2	0	0	2	0	0	0	2	1
	IWA2830	wsnp_Ex_c23716_32952372	6B	87.29	0	2	2	0	1	0	0	2	0	2	2	0	0	0	0	0	2	2	0	0	1	2	2	0	0	2	2	2	1	2	2	0	1	0	.	0	2	0	0	2	0	0	0	2	.
	IWA297	wsnp_BE497701B_Ta_2_1	6B	87.29	0	2	2	0	1	0	0	2	0	2	2	0	0	0	0	0	2	2	0	0	1	2	2	0	0	2	2	2	1	2	2	0	1	0	2	0	2	0	0	2	0	0	0	2	1
	IWA4717	wsnp_Ex_c7713_13153321	6B	107.87	0	2	0	2	.	0	0	0	2	2	.	2	.	0	0	0	0	0	0	2	0	2	0	0	0	0	0	2	2	0	2	2	0	2	0	0	0	0	0	2	0	0	0	0	2
	IWA4717	wsnp_Ex_c7713_13153321	6B	107.87	0	2	0	2	.	0	0	0	2	2	.	2	.	0	0	0	0	0	0	2	0	2	0	0	0	0	0	2	2	0	2	2	0	2	0	0	0	0	0	2	0	0	0	0	2
	IWA6853	wsnp_Ku_c28854_38769308	6B	113.87	0	2	0	2	0	0	0	0	0	2	.	2	.	2	0	0	0	0	0	2	2	2	0	0	2	.	0	2	2	0	2	0	.	2	0	0	0	0	0	2	0	0	2	0	2
	IWA6754	wsnp_Ku_c24158_34115576	6B	116.93	0	2	.	2	0	0	0	0	0	2	.	2	0	2	0	0	0	0	0	2	2	0	0	0	2	0	0	2	.	0	2	0	0	2	0	0	0	0	0	2	0	0	2	0	2
	Xbarc134	SSR	6B	117.6	0	2	1	2	0	0	0	0	0	2	1	2	0	2	0	0	0	0	0	2	2	0	0	0	2	1	0	2	1	0	2	0	1	2	0	0	0	0	0	2	0	0	2	0	2
	wPt_1325	DArT	6B	127.81	0	2	2	2	0	0	0	2	0	2	0	0	0	2	0	2	0	0	0	0	2	0	0	0	2	2	0	2	0	0	0	0	0	0	0	0	0	2	0	0	0	0	2	0	2
	Xgdm147b	SSR	6B	130.56	0	2	2	2	0	0	0	1	0	2	1	0	0	1	0	2	0	0	0	0	1	0	0	0	2	2	0	2	0	0	1	0	2	0	0	0	0	2	0	0	0	0	1	0	2
	Xgdm147a	SSR	6B	135.96	0	2	2	1	1	1	0	2	0	2	1	1	0	2	0	2	2	0	0	0	2	0	0	0	2	2	0	2	0	0	1	0	0	0	0	0	1	2	1	0	0	1	2	0	2
	IWA824	wsnp_CAP11_c949_571734	6B	139.65	0	2	2	2	0	0	0	1	0	2	1	0	0	2	0	2	0	0	0	0	2	0	0	0	2	2	0	0	0	0	1	0	1	0	0	0	0	2	0	0	0	0	2	0	2
	wPt_4164	DArT	6B	141.18	0	2	2	2	0	0	0	2	0	2	0	0	0	2	0	2	0	0	0	0	2	0	0	0	2	2	0	0	0	0	0	2	0	0	0	0	0	2	0	0	0	0	2	0	2
	wPt_1761	DArT	6B	142.09	0	2	2	2	0	0	0	2	0	2	0	0	0	2	0	2	0	0	0	0	2	0	0	0	2	2	0	0	0	0	0	0	0	0	0	0	0	2	0	0	0	0	2	0	2
	IWA4244	wsnp_Ex_c54772_57527387	6B	142.4	0	2	2	2	0	0	0	.	0	2	1	0	0	2	0	2	0	0	0	0	2	0	0	0	2	2	0	0	0	0	.	0	1	0	0	0	0	2	0	0	0	0	2	0	2
	wPt_9256	DArT	6B	142.7	0	2	2	2	0	0	0	2	0	2	2	0	0	2	0	2	0	0	0	0	2	0	0	0	2	2	0	0	0	0	0	0	.	0	0	0	0	2	0	0	0	0	2	0	2
	wPt_6878	DArT	6B	143.63	0	2	2	2	0	0	0	2	0	2	2	0	0	2	0	2	0	0	0	0	2	0	0	0	2	2	0	0	0	0	0	2	.	.	0	0	0	2	0	0	0	0	2	0	2
	wPt_3207	DArT	6B	143.93	0	2	2	2	0	0	0	2	0	2	2	0	0	2	0	2	0	0	0	0	2	0	0	0	2	2	0	0	0	0	0	2	0	0	0	0	0	2	0	0	0	0	2	0	2
	IWA7098	wsnp_Ku_c46363_53116979	6B	144.54	0	2	2	2	0	0	0	.	0	2	.	0	0	2	0	2	0	0	0	0	2	0	0	0	2	2	0	0	0	0	.	2	1	0	0	0	0	2	0	0	0	0	2	0	2
	IWA3222	wsnp_Ex_c293_567035	6B	145.18	0	2	2	2	0	0	0	2	0	2	.	0	0	2	0	2	0	0	0	0	2	0	0	0	2	2	0	0	0	0	0	0	.	0	0	0	0	2	0	0	0	0	2	0	2
	IWA8441	wsnp_RFL_Contig3211_3221207	6B	145.49	0	2	2	2	0	0	0	2	0	2	2	0	0	2	0	2	0	0	0	0	2	0	0	0	2	2	0	0	0	0	0	2	2	0	0	0	0	2	0	0	0	0	2	0	2
	IWA1233	wsnp_CAP8_rep_c4776_2319078	6B	146.72	0	2	2	2	0	0	0	2	0	2	2	0	0	2	0	2	0	0	0	0	2	0	0	0	2	2	0	0	0	0	0	2	.	0	0	0	0	2	0	0	0	2	2	0	2
	IWA4568	wsnp_Ex_c6731_11634168	6B	147.66	0	2	2	2	0	0	2	.	0	2	1	0	0	2	0	2	0	0	0	0	2	0	0	0	2	2	0	0	0	0	0	2	1	0	0	0	0	2	0	0	0	1	2	0	2
	wPt_0406	DArT	6B	147.96	0	2	2	2	0	0	2	2	0	2	0	0	0	2	0	2	0	0	0	0	2	0	0	0	2	2	0	0	0	0	0	2	0	0	0	0	0	2	0	0	0	0	2	0	2
	wPt_2175	DArT	6B	148.56	0	2	2	2	0	0	2	2	0	2	0	0	0	2	0	2	0	0	0	0	2	0	0	0	2	2	0	0	0	0	0	2	0	0	0	0	0	2	0	0	0	0	2	0	2
	wPt_8059	DArT	6B	149.45	0	2	2	2	0	0	0	2	0	2	0	0	0	2	0	2	0	0	0	0	2	0	0	0	2	2	0	0	0	0	0	2	0	0	0	0	0	2	0	0	0	0	2	0	2
	Xgpw2344	SSR	6B	151.54	0	2	2	2	0	0	0	0	0	2	0	0	0	2	0	2	0	0	0	0	2	0	0	0	2	2	0	0	0	0	0	2	0	0	0	0	0	2	0	0	0	0	2	0	2
Group 20	Xbarc204	SSR	6D	0	0	2	0	0	2	2	0	2	0	2	2	0	0	2	2	0	2	0	2	0	0	2	2	2	2	0	1	0	0	0	2	2	0	2	0	0	0	0	2	2	2	2	0	2	2
	IWA7616	wsnp_Ra_c13881_21836489	6D	8.47	0	2	2	2	2	0	2	2	0	2	2	0	.	2	.	2	0	2	0	0	2	0	2	.	2	0	2	2	2	0	0	2	.	2	0	2	0	0	0	0	0	2	0	2	0
	IWA2175	wsnp_Ex_c1690_3206784	6D	9.44	0	2	2	2	2	0	2	2	0	2	2	0	2	2	.	2	0	2	0	0	2	0	2	0	2	.	2	2	2	0	0	2	.	2	0	2	0	0	0	0	0	2	0	2	0
	IWA7816	wsnp_Ra_c27787_37299352	6D	10.09	0	2	2	2	2	0	2	2	0	2	2	0	2	2	2	2	0	2	0	0	2	0	2	.	2	0	2	2	2	0	0	2	.	2	0	2	0	0	0	0	0	2	0	2	0
	Xgwm133	SSR	6D	24.33	0	2	0	0	2	0	0	2	2	2	0	2	2	2	0	2	0	0	2	0	2	0	2	2	2	0	2	0	2	0	0	0	2	0	0	0	0	2	2	2	2	2	2	2	2
	Xcfd190	SSR	6D	34.83	0	2	2	0	2	2	2	2	2	2	2	0	0	0	2	0	0	0	2	0	2	0	0	2	2	0	1	0	2	0	2	2	2	2	0	0	0	0	2	2	2	1	0	2	2
	Xgwm325	SSR	6D	40.99	0	2	2	0	0	1	0	2	0	0	0	2	2	2	0	2	0	0	0	2	2	0	2	0	0	0	2	0	2	0	2	0	2	0	0	2	0	1	0	2	2	2	0	2	2
	wPt_731887	DArT	6D	53.18	0	2	0	.	2	2	2	2	0	2	2	0	0	2	2	0	2	0	2	0	0	.	2	2	2	0	2	0	0	0	2	2	2	2	0	2	0	2	2	2	2	2	0	2	2
	wPt_665166	DArT	6D	68.88	0	2	.	2	2	2	2	2	0	2	2	0	0	2	2	2	2	0	2	0	0	2	2	2	2	2	2	2	2	0	2	2	2	2	.	2	2	2	2	2	2	2	.	2	2
	Xcfd42	SSR	6D	77.1	0	2	2	2	2	2	2	2	2	2	0	0	2	1	2	2	0	0	2	0	2	0	0	0	2	0	0	0	0	0	2	0	2	2	0	0	0	0	2	2	2	2	0	2	2
	Xgdm141	SSR	6D	78.58	0	2	0	0	0	0	0	2	0	0	0	2	0	2	0	2	0	0	0	0	2	0	2	2	0	0	0	0	2	0	2	0	2	0	0	2	0	0	2	2	2	2	0	2	2
	Xgdm132b	SSR	6D	89.51	0	2	0	2	0	2	0	2	2	2	0	2	2	2	2	2	0	0	2	0	2	0	0	0	2	0	0	0	2	0	0	0	2	.	0	0	0	0	0	2	2	2	0	0	2
	wPt_664770	DArT	6D	111.82	0	2	0	0	2	2	2	2	0	2	2	0	0	2	2	0	2	0	2	0	0	.	2	2	2	0	.	0	0	0	2	2	2	2	0	2	0	.	2	2	2	2	0	2	2
	wPt_664939	DArT	6D	112.14	0	2	2	2	2	2	2	2	0	2	2	0	0	2	2	2	2	0	2	0	0	2	2	2	.	2	2	2	2	0	2	2	2	2	0	2	2	2	2	2	2	2	2	2	2
	wPt_730835	DArT	6D	113.09	0	2	0	2	2	2	2	2	0	2	2	0	0	2	2	0	2	0	2	0	0	2	2	2	2	2	2	0	0	0	2	2	2	2	0	2	0	2	2	2	2	2	0	2	2
	wPt_743759	DArT	6D	118.29	0	2	0	0	2	2	2	2	0	2	2	0	0	2	2	0	2	0	2	0	0	.	2	2	2	0	.	0	0	0	2	2	2	2	0	2	0	2	2	2	2	2	0	2	2
	wPt_8336	DArT	6D	119.87	0	2	0	2	2	2	2	2	0	2	2	0	0	2	2	0	2	0	2	.	.	2	2	2	2	0	2	0	0	0	2	2	2	2	0	2	0	2	2	2	2	2	0	2	2
	wPt_0653	DArT	6D	121.13	0	2	2	2	2	0	2	2	0	2	.	0	1	2	1	2	0	2	0	0	2	0	2	.	2	0	2	2	2	0	0	2	1	2	0	2	0	0	0	0	0	2	0	2	0
	wPt_2864	DArT	6D	121.43	0	2	2	2	2	0	2	2	0	2	2	0	1	2	1	2	0	2	0	0	2	0	2	1	2	0	2	2	2	0	0	2	1	2	0	2	0	0	0	0	0	2	0	2	0
	Xbarc183a	SSR	6D	123.56	0	2	0	0	2	2	2	2	0	2	2	0	0	2	2	0	2	0	2	0	0	2	2	2	2	0	2	0	0	0	2	2	0	2	0	0	0	0	2	2	2	2	0	2	2
	IWA6799	wsnp_Ku_c2637_5009091	6D	126.83	0	2	2	2	2	0	2	2	0	2	2	0	.	2	.	2	0	2	0	0	2	0	2	0	2	0	2	2	2	0	0	2	0	2	0	2	0	0	0	0	0	2	0	2	0
	Xgpw5182	SSR	6D	128.75	0	2	0	0	2	0	0	2	2	2	0	2	2	.	0	2	0	0	2	0	2	0	2	2	2	0	2	0	2	0	0	0	2	0	0	0	0	2	2	2	2	2	2	2	2
	Xcfd49	SSR	6D	132.49	0	2	2	1	2	2	2	2	2	2	0	0	2	0	1	2	0	0	2	0	2	0	0	0	2	0	0	0	0	0	2	0	2	2	0	0	0	0	2	2	2	2	0	2	2
	wPt_1519	DArT	6D	136.99	0	2	2	2	2	0	2	2	0	2	2	0	2	2	2	2	0	2	0	0	2	0	2	.	2	0	2	2	2	0	0	2	.	2	0	2	0	0	0	0	0	2	0	2	0
Group 21	wPt_0288	DArT	7A1	0	0	2	0	0	0	2	0	2	0	2	0	2	2	2	2	0	0	0	0	2	0	2	0	2	2	2	2	2	2	0	2	2	.	0	0	2	2	0	2	2	2	0	2	2	2
	Xbarc222	SSR	7A1	2.11	0	2	0	2	0	2	0	2	0	2	0	2	2	2	2	0	0	0	0	2	0	2	0	2	2	2	1	2	2	0	2	2	0	0	0	2	2	0	2	2	2	0	1	2	2
	IWA6331	wsnp_JG_c227_167774	7A1	2.73	0	2	0	.	0	2	0	2	0	2	.	2	2	2	1	1	0	0	.	2	0	2	0	2	2	2	0	2	2	0	2	2	1	.	0	2	2	0	2	2	2	0	.	2	2
	IWA2042	wsnp_Ex_c15616_23933283	7A1	4.45	0	2	0	0	0	2	0	2	0	2	0	2	2	2	0	2	0	0	0	2	0	2	0	2	2	2	2	2	2	0	2	2	.	0	0	2	2	0	2	2	2	0	1	2	2
	IWA2820	wsnp_Ex_c2360_4422599	7A1	4.76	0	2	0	0	0	2	0	2	0	2	0	2	2	2	0	2	0	0	.	2	0	2	0	2	2	2	2	2	2	0	2	2	1	0	0	2	2	0	2	2	2	0	1	2	2
	IWA3754	wsnp_Ex_c41050_47971100	7A1	4.76	0	2	0	0	0	2	0	2	0	2	0	2	2	2	0	2	0	0	0	2	0	2	0	2	2	2	2	2	2	0	2	2	.	0	0	2	2	0	2	2	2	0	.	2	2
	IWA7419	wsnp_Ku_rep_c105954_91953127	7A1	5.69	0	2	0	0	0	2	0	2	0	2	0	2	2	2	1	1	0	0	.	2	0	2	0	2	2	2	0	2	2	0	2	2	1	0	0	2	2	0	2	2	.	0	2	2	2
	IWA3674	wsnp_Ex_c39221_46570202	7A1	6.34	0	2	0	0	0	2	0	2	0	2	0	2	2	2	.	.	0	0	.	2	0	2	0	2	2	2	0	2	2	0	2	2	.	0	0	2	2	0	2	2	2	0	2	2	2
	IWA3673	wsnp_Ex_c39221_46569987	7A1	6.66	0	2	0	0	0	2	0	2	0	2	0	2	2	2	.	.	0	0	.	2	0	2	0	2	2	2	0	2	2	0	2	2	.	0	0	2	2	0	2	2	2	0	2	2	2
	IWA7206	wsnp_Ku_c6065_10682577	7A1	6.66	0	2	0	0	0	2	0	2	0	2	1	2	2	2	1	1	0	0	1	2	0	2	0	2	2	2	0	2	2	0	2	2	1	0	0	2	2	0	2	2	1	0	2	2	2
	IWA6310	wsnp_JD_rep_c64852_41324093	7A1	6.95	0	2	0	0	0	2	0	2	0	2	0	2	2	2	.	.	0	0	.	2	0	2	0	2	2	2	.	2	2	0	2	2	.	0	.	2	2	0	2	2	2	0	2	2	2
	IWA275	wsnp_be496863A_Ta_2_3	7A1	6.95	0	2	0	0	0	2	0	2	0	2	0	2	2	2	1	0	0	0	0	2	0	2	0	2	2	2	0	2	2	0	2	2	1	0	0	2	2	0	2	2	2	0	2	2	2
	IWA5258	wsnp_Ex_rep_c66540_64820281	7A1	7.29	0	2	0	0	0	2	0	2	0	2	0	2	2	2	.	.	0	0	.	2	0	2	0	2	2	2	0	2	2	0	2	2	.	0	0	2	2	0	2	2	2	0	.	2	2
	wPt_4051	DArT	7A1	7.94	0	2	0	0	0	2	0	2	0	2	0	2	2	2	.	0	0	0	0	2	0	2	0	2	2	2	0	2	2	0	2	2	0	0	0	2	2	0	2	2	2	0	0	2	2
	Xbarc174	SSR	7A1	8.23	0	2	0	0	0	2	0	2	0	2	0	2	2	2	2	0	0	0	0	2	0	2	0	2	2	2	1	2	2	0	2	2	0	0	0	2	2	0	2	2	2	0	1	2	2
	Xwmc826	SSR	7A1	20.16	0	2	0	2	0	2	1	0	1	0	1	0	2	2	0	0	2	1	0	0	2	2	1	2	2	2	2	2	2	0	0	0	0	2	0	0	1	1	1	0	2	0	0	0	0
	IWA7005	wsnp_Ku_c3929_7189422	7A1	38.36	0	2	0	0	2	2	0	0	1	1	0	2	2	2	0	0	0	2	2	1	2	0	0	2	0	0	0	2	2	0	0	0	0	0	0	0	0	2	0	2	2	0	0	1	1
	Xcfa2257	SSR	7A1	39.53	0	2	0	2	2	2	0	0	0	0	0	2	2	2	0	0	0	2	2	0	2	0	0	2	0	0	0	2	2	0	0	0	0	0	0	0	0	2	0	2	0	0	0	0	0
	wPt_1958	DArT	7A1	40.41	0	2	0	0	2	2	0	0	0	0	0	2	2	2	0	0	0	2	2	0	2	0	0	2	0	0	0	2	2	0	0	0	0	0	0	0	0	2	0	2	0	0	0	0	0
	IWA7706	wsnp_Ra_c19626_28825985	7A1	41.59	0	2	0	0	2	2	0	0	2	1	0	2	2	2	0	0	0	2	2	1	2	0	0	2	0	0	0	2	2	0	0	0	0	0	0	0	0	2	0	2	0	0	0	1	1
	IWA7904	wsnp_Ra_c389_826890	7A1	41.91	0	2	0	0	2	2	0	0	2	.	0	2	2	2	0	0	0	2	2	.	2	0	0	2	0	0	0	2	2	0	0	0	0	0	0	0	0	2	0	2	0	0	0	.	2
	Xwmc809	SSR	7A1	42.57	0	2	0	1	2	2	0	0	2	2	0	2	2	2	0	0	0	2	2	2	2	0	0	2	0	0	0	2	2	0	0	0	0	0	0	0	0	2	0	2	2	0	0	2	2
	Xgwm344	SSR	7A1	44.35	0	2	0	0	2	2	0	0	2	2	0	2	2	2	0	0	0	2	2	2	2	0	0	2	0	0	0	2	2	0	0	0	0	0	0	0	0	2	0	2	2	0	0	2	2
	IWA795	wsnp_CAP11_c639_424134	7A1	47.64	0	2	0	2	2	2	2	0	2	.	0	2	2	2	0	0	0	2	2	1	2	2	0	2	0	0	0	2	2	0	0	0	0	0	0	0	0	2	0	2	.	0	0	.	1
	IWA737	wsnp_CAP11_c298_250917	7A1	47.98	0	2	0	2	2	2	2	0	2	.	0	2	2	2	0	0	0	2	2	.	2	2	0	2	0	0	0	2	2	0	0	0	0	0	0	0	0	2	0	2	2	0	0	.	.
	Xwmc525	SSR	7A1	50.72	0	2	0	2	2	2	2	0	0	0	0	2	2	2	0	0	0	0	2	2	2	2	0	2	0	0	0	2	2	0	0	0	0	0	0	0	0	2	0	2	2	0	0	0	0
	tPt_9518	DArT	7A1	51.91	0	2	0	0	2	2	2	0	0	0	0	2	2	2	0	0	0	0	2	2	2	2	0	2	0	0	0	2	2	0	0	0	0	0	0	0	0	2	0	2	2	0	0	0	0
	wPt_3403	DArT	7A1	52.5	0	2	0	0	2	2	2	0	0	0	0	2	2	2	0	0	0	0	2	2	.	2	0	2	0	0	0	2	2	0	0	0	0	0	0	0	0	2	0	2	2	0	0	0	0
	wPt_7122	DArT	7A1	53.09	0	2	0	0	2	2	2	0	0	0	0	2	2	2	0	0	0	0	2	2	0	2	0	2	0	0	0	2	2	0	0	0	0	0	0	0	0	2	0	2	2	0	0	0	0
	IWA866	wsnp_CAP11_rep_c4346_2051052	7A1	53.97	0	2	0	0	2	2	2	0	2	0	0	2	2	2	0	0	0	1	2	1	1	2	0	1	0	0	0	2	2	0	0	0	0	0	0	0	0	2	0	2	2	0	0	1	0
	IWA4364	wsnp_Ex_c5839_10246915	7A1	53.97	0	2	0	0	2	2	2	0	2	0	0	2	2	2	0	0	0	.	2	.	.	2	0	2	0	0	0	2	2	0	0	0	0	0	0	0	0	2	0	2	2	0	0	.	.
	IWA761	wsnp_CAP11_c393_299341	7A1	54.29	0	2	0	.	2	2	2	0	2	0	0	2	2	2	0	0	0	1	2	1	.	.	0	.	0	0	0	2	2	0	0	0	0	0	0	0	0	2	0	2	2	0	0	.	0
	IWA4173	wsnp_Ex_c53387_56639804	7A1	54.29	0	2	0	0	2	2	2	0	2	0	0	2	2	2	0	0	0	0	2	0	2	2	0	2	0	0	0	2	2	0	0	0	0	0	0	0	0	2	0	2	2	0	0	0	0
	Xmag1810	SSR	7A1	54.59	0	2	0	0	2	2	2	0	2	0	1	2	2	2	0	0	0	2	2	2	2	2	0	2	0	0	0	2	2	0	0	0	0	0	0	0	0	2	0	2	2	0	0	2	2
	IWA4595	wsnp_Ex_c6961_12000176	7A1	55.89	0	2	0	0	2	2	2	0	2	0	0	2	2	2	0	0	0	2	2	.	2	2	0	2	0	0	0	2	2	0	0	0	0	0	0	0	0	2	0	2	2	0	0	2	0
	IWA7185	wsnp_Ku_c5693_10079343	7A1	56.22	0	2	0	0	2	2	2	0	2	0	0	2	2	2	0	0	0	.	2	1	1	2	0	1	0	0	0	2	2	0	0	0	0	0	0	0	0	2	0	.	2	0	0	1	0
	IWA4992	wsnp_Ex_c9971_16412345	7A1	66.76	0	2	1	0	0	2	2	2	0	2	0	2	2	2	0	0	0	.	2	0	0	2	0	1	2	0	0	0	2	2	0	2	2	0	0	0	2	0	0	.	0	0	2	1	0
	wPt_0961	DArT	7A1	75.61	0	2	2	2	0	2	2	2	0	2	0	2	2	2	0	0	0	0	2	0	2	2	0	2	2	0	0	0	2	2	0	2	0	0	0	0	0	0	0	0	0	0	2	2	0
	wPt_6620	DArT	7A1	75.91	0	2	2	2	0	2	2	2	0	2	0	2	2	2	0	0	0	0	2	0	2	2	0	2	2	0	0	0	2	2	0	2	0	0	0	0	0	0	0	0	0	0	2	2	0
	wPt_4831	DArT	7A1	76.21	0	2	2	2	0	.	2	2	0	2	0	2	2	2	0	0	0	0	2	0	2	2	0	2	2	0	0	0	2	2	0	2	2	0	0	0	0	0	0	0	0	0	2	2	0
	IWA7325	wsnp_Ku_c8437_14341371	7A1	77.81	0	2	.	2	0	2	2	2	0	2	0	2	2	2	0	0	0	2	2	0	.	2	0	.	2	0	0	0	2	2	0	2	2	0	0	0	0	0	0	0	0	0	2	.	0
	Xcfa2019	SSR	7A1	81.41	0	2	2	0	0	2	2	2	0	1	0	2	2	2	0	0	0	0	2	0	0	2	0	0	1	0	0	0	2	2	0	2	0	0	0	0	0	0	0	0	0	0	2	0	0
	Xwmc116	SSR	7A1	86.49	0	2	0	0	0	2	2	2	0	2	0	2	2	2	0	0	0	2	2	0	0	2	0	2	2	0	0	0	2	2	0	2	2	0	0	0	0	0	0	1	0	0	2	1	0
	IWA4993	wsnp_Ex_c9971_16412615	7A1	90.81	0	2	.	0	0	2	2	2	0	2	0	2	2	2	0	0	0	2	2	0	0	2	0	2	2	0	0	0	2	2	0	2	2	0	0	0	2	0	0	2	0	0	2	2	0
	IWA4991	wsnp_Ex_c9971_16412270	7A1	90.81	0	2	1	0	0	2	2	2	0	2	0	2	2	2	0	0	0	.	2	0	0	2	0	1	2	0	0	0	2	2	0	2	2	0	0	0	2	0	0	.	.	0	2	1	0
Group 22	Xgwm233	SSR	7A2	0	0	2	0	2	0	2	2	0	2	0	2	0	2	0	0	2	0	2	2	2	2	0	0	0	2	2	2	0	2	0	0	0	2	0	0	0	2	2	0	2	0	0	2	0	0
	wPt_0008	DArT	7A2	1.56	0	2	.	2	0	2	2	0	2	0	2	0	2	0	0	2	0	2	2	2	2	0	0	0	2	2	2	2	2	0	0	0	2	0	0	0	0	2	0	2	0	0	2	0	0
	wPt_4875	DArT	7A2	1.88	0	2	0	2	0	2	2	0	2	0	2	.	2	0	0	2	0	2	2	2	2	0	0	0	2	2	2	2	2	0	0	0	2	0	0	0	0	2	0	2	0	0	2	0	0
	wPt_7608	DArT	7A2	3.47	0	2	0	2	0	2	2	0	2	0	2	0	2	0	0	2	0	2	2	2	2	0	0	0	2	2	2	2	2	0	0	0	0	0	0	0	0	2	0	2	0	0	2	0	0
	wPt_8700	DArT	7A2	5.42	0	2	0	2	0	2	2	0	2	0	2	.	.	0	0	2	.	2	2	2	2	0	0	0	2	2	2	2	2	0	.	0	0	0	0	0	0	2	0	2	0	0	2	0	0
	wPt_6876	DArT	7A2	10.74	0	2	0	.	0	2	2	0	0	0	2	0	0	0	0	.	0	2	2	2	2	0	0	0	2	2	2	2	2	0	0	0	0	0	0	0	0	2	0	2	0	0	.	0	0
	wPt_4960	DArT	7A2	14.95	0	2	0	2	0	2	2	0	2	0	2	0	2	0	0	2	0	2	2	2	2	0	0	0	2	2	2	2	2	0	0	0	0	0	0	0	0	2	0	2	0	0	2	0	0
	wPt_6417	DArT	7A2	16.45	0	2	0	2	0	2	2	0	2	0	2	0	2	0	0	2	0	2	2	2	2	0	2	0	2	2	2	2	2	0	0	0	.	0	0	2	0	2	0	2	0	0	2	0	0
	wPt_7830	DArT	7A2	17.67	0	2	0	2	0	2	2	0	2	0	2	0	2	0	0	2	0	2	2	2	2	0	2	0	2	2	2	2	2	0	0	0	2	0	.	2	0	2	0	2	0	0	2	0	0
	tPt_9948	DArT	7A2	19.26	0	2	.	2	0	2	2	.	2	0	2	0	2	0	0	2	0	2	2	2	2	0	2	0	2	2	2	2	2	0	0	0	2	0	.	2	0	2	0	2	0	0	2	0	0
	wPt_9496	DArT	7A2	20.53	0	2	.	2	0	2	2	.	2	0	2	0	2	0	0	2	0	2	2	2	2	0	2	0	2	2	2	2	2	0	0	0	2	0	2	2	0	2	0	2	0	0	2	.	0
	IWA3850	wsnp_Ex_c43009_49439922	7A2	21.93	0	2	.	2	0	2	2	.	2	0	2	0	2	0	0	2	0	2	2	2	2	0	2	.	2	2	2	2	2	0	0	0	.	0	.	2	0	2	0	2	0	0	2	0	0
	Xwmc479	SSR	7A2	36.3	0	2	1	2	0	2	0	2	2	0	0	2	2	0	0	2	0	2	2	2	2	2	2	0	2	2	0	0	2	2	0	0	2	0	2	2	2	2	0	2	2	0	2	2	0
	wPt_9207	DArT	7A2	40.77	0	2	2	2	0	2	0	2	2	0	0	.	2	0	0	2	0	2	2	2	0	0	2	0	2	2	0	0	2	0	0	0	2	0	2	0	2	2	0	2	2	0	2	2	0
	rPt_4199	DArT	7A2	41.07	0	2	.	2	0	2	0	.	2	0	0	0	2	0	0	2	0	2	2	2	0	0	2	0	2	2	0	0	2	0	0	0	2	0	2	0	2	2	0	2	.	0	2	2	0
	IWA2879	wsnp_Ex_c24167_33416760	7A2	41.36	0	2	.	2	0	2	0	.	2	0	0	0	2	0	0	2	0	2	2	2	0	0	2	0	2	2	0	0	2	0	0	0	2	0	.	0	2	2	0	2	2	0	2	2	0
	wPt_0040	DArT	7A2	41.36	0	2	.	2	0	2	0	1	2	0	.	.	.	0	0	2	0	2	2	2	0	0	2	1	2	2	0	.	2	0	0	0	.	0	1	0	2	2	0	2	2	0	2	2	0
	wPt_731311	DArT	7A2	41.36	0	2	0	2	0	2	0	0	2	0	0	0	0	0	0	2	0	2	2	2	0	0	2	0	2	2	0	0	2	0	0	0	2	0	2	0	2	2	0	2	.	0	2	2	0
	wPt_1179	DArT	7A2	42.93	0	2	0	2	.	2	0	0	2	0	0	0	0	0	0	2	0	2	2	2	0	0	2	0	2	2	0	0	2	0	0	0	2	0	0	0	2	2	0	2	0	0	2	2	0
	IWA556	wsnp_BG313770A_Ta_2_1	7A2	47.13	0	2	0	2	0	2	2	2	0	0	0	.	.	0	0	2	0	2	2	0	0	0	0	0	2	2	0	.	2	0	0	0	.	0	.	0	2	2	0	2	0	0	2	2	0
	IWA557	wsnp_BG313770A_Ta_2_3	7A2	47.13	0	2	0	2	0	2	2	2	0	0	0	1	1	0	0	2	0	2	2	0	0	0	0	.	2	2	0	1	2	0	0	0	1	0	.	0	2	2	0	2	0	0	2	2	0
	IWA3336	wsnp_Ex_c31383_40178958	7A2	48.12	0	2	0	2	0	2	2	2	0	0	.	.	2	0	0	2	0	2	2	0	0	0	0	.	2	2	0	2	2	0	0	0	2	0	.	0	2	2	0	2	0	0	0	2	0
	wPt_1252	DArT	7A2	49.1	0	2	0	2	0	2	2	2	0	0	0	0	.	0	0	2	0	2	2	0	0	0	0	2	2	2	0	0	2	0	0	0	2	0	2	0	2	2	0	2	0	0	2	2	0
	wPt_4126	DArT	7A2	56.91	0	2	0	2	0	2	2	2	0	0	.	0	0	0	0	2	2	2	2	0	0	0	0	0	2	2	2	0	2	2	0	0	2	0	0	.	2	2	2	2	.	0	.	2	0
Group 23	wPt_5283	DArT	7B	0	0	2	2	0	2	2	0	0	0	2	2	0	0	0	0	0	2	0	0	2	0	0	0	0	2	2	0	2	2	0	2	0	2	2	2	0	0	0	2	0	2	0	0	2	0
	IWA1526	wsnp_Ex_c11658_18773159	7B	0.61	0	2	2	0	2	2	0	0	0	2	2	0	0	0	0	0	2	0	0	2	0	0	0	0	2	2	0	2	2	0	2	0	2	2	2	0	0	0	2	0	2	0	0	2	0
	IWA783	wsnp_CAP11_c589_398835	7B	2.56	0	2	2	0	2	2	0	0	0	0	2	0	0	0	0	0	2	0	0	2	0	0	0	0	2	2	0	2	2	0	0	0	1	2	2	0	0	0	2	0	2	0	0	2	0
	IWA1181	wsnp_CAP8_c334_304253	7B	2.56	0	2	2	0	2	2	0	0	0	0	2	0	0	0	0	0	2	0	0	2	0	0	0	0	2	2	0	2	2	0	0	0	.	2	2	0	0	0	2	0	2	0	0	2	0
	IWA8007	wsnp_Ra_c56439_58965239	7B	6.25	0	2	2	0	2	1	0	0	0	0	2	0	0	0	0	0	2	0	0	2	0	0	0	1	2	2	0	2	2	0	0	0	1	2	2	0	0	0	2	0	2	0	0	2	2
	IWA1089	wsnp_CAP7_c44_26549	7B	8.18	0	2	2	.	2	2	0	0	0	0	2	0	0	0	0	0	2	2	0	2	0	0	0	2	2	2	0	2	2	0	0	0	2	2	2	0	0	0	2	0	2	0	0	2	2
	IWA2894	wsnp_Ex_c24376_33619527	7B	16.14	0	2	2	2	0	0	0	0	0	0	0	0	0	0	0	0	2	2	.	2	0	0	0	.	2	2	0	2	2	0	0	0	.	2	2	0	0	0	2	0	2	0	0	0	2
	IWA2893	wsnp_Ex_c24376_33618864	7B	16.45	0	2	2	2	0	0	0	0	0	0	0	0	0	0	0	0	2	2	2	2	0	0	0	.	2	2	0	2	2	0	0	0	.	2	2	0	0	0	2	0	2	0	0	0	2
	Xgwm400a	SSR	7B	17.38	0	2	2	2	0	0	0	0	0	0	0	0	0	0	0	0	2	2	2	2	0	0	0	2	2	2	0	2	2	0	0	0	2	2	2	0	0	0	2	0	2	0	0	0	2
	IWA5390	wsnp_Ex_rep_c67369_65940601	7B	18.87	0	2	2	2	0	0	0	0	0	0	0	0	0	0	0	0	2	2	2	2	0	0	0	1	2	2	0	2	2	0	0	0	2	2	2	0	0	0	2	0	2	0	0	1	2
	IWA8138	wsnp_Ra_rep_c108473_91741819	7B	18.87	0	2	2	2	0	0	0	0	0	0	0	0	0	0	0	0	2	2	2	2	0	0	0	.	2	2	0	2	2	0	0	0	.	2	2	0	0	0	2	0	2	0	0	0	2
	Xwmc76	SSR	7B	18.87	0	2	2	2	0	0	0	0	0	0	0	0	0	0	0	0	2	2	1	2	0	0	0	1	2	2	0	2	2	0	0	0	1	2	2	0	0	0	2	0	2	0	0	1	2
	IWA4092	wsnp_Ex_c51115_55167855	7B	19.18	0	2	2	2	0	0	0	0	0	0	0	0	0	0	0	0	2	2	.	2	0	0	0	.	2	2	0	2	2	0	0	0	.	2	2	0	0	0	2	0	2	0	0	0	2
	IWA8177	wsnp_Ra_rep_c71101_69119989	7B	19.18	0	2	2	2	0	0	0	0	0	0	0	0	0	0	0	0	2	2	2	2	0	0	0	1	2	2	0	2	2	0	0	0	1	2	2	0	0	0	2	0	2	0	0	1	2
	IWA3506	wsnp_Ex_c3501_6407527	7B	20.69	0	2	2	2	0	0	0	2	0	0	0	0	0	0	0	0	2	2	2	2	0	0	0	0	2	2	0	2	2	0	0	0	.	2	2	0	0	0	2	0	2	0	0	0	2
	IWA7233	wsnp_Ku_c665_1371448	7B	20.69	0	2	2	2	0	0	0	2	0	0	0	0	0	0	0	0	2	2	2	2	0	0	0	0	2	2	0	2	2	0	0	0	1	2	2	0	0	0	2	0	2	0	0	1	2
	IWA7232	wsnp_Ku_c665_1371121	7B	21	0	2	2	2	0	0	0	2	0	0	0	0	0	0	0	0	2	2	2	2	0	0	0	0	2	2	0	2	2	0	0	0	.	2	2	0	0	0	2	0	2	0	0	.	2
	IWA1543	wsnp_Ex_c11860_19030807	7B	29.67	0	2	2	2	0	2	0	2	0	0	0	0	0	0	0	0	2	2	2	2	2	0	2	0	2	2	0	0	2	2	0	0	.	2	2	2	.	0	2	2	2	0	0	0	2
	wPt_9467	DArT	7B	35.43	0	2	2	2	0	2	0	2	0	0	0	0	0	2	0	0	2	2	2	2	2	0	2	0	2	2	0	0	2	2	0	0	2	2	2	2	0	2	2	2	2	0	0	0	2
	IWA832	wsnp_CAP11_rep_c4027_1902057	7B	36.92	0	2	2	2	0	2	0	2	0	0	0	0	0	1	0	0	2	2	2	2	2	0	2	0	2	2	0	0	2	1	0	1	2	2	2	2	0	2	2	2	2	0	0	0	2
	IWA8625	wsnp_RFL_Contig4753_5709032	7B	37.21	0	2	2	2	0	2	0	2	0	0	0	0	0	1	0	0	2	2	2	2	2	0	2	0	2	2	0	0	2	0	0	2	2	2	2	2	0	2	2	2	2	0	0	0	2
	IWA8550	wsnp_RFL_Contig4018_4483983	7B	39.92	0	2	2	2	0	2	0	2	0	0	0	0	0	0	0	0	2	0	2	2	2	0	2	0	2	2	2	2	2	0	0	1	1	2	2	2	0	2	2	2	2	0	0	0	2
	wPt_3833	DArT	7B	42.69	0	2	2	2	0	2	0	2	0	0	0	0	0	2	0	0	2	0	2	2	2	0	2	0	2	2	2	2	2	2	0	0	2	2	2	2	0	2	2	2	2	2	2	0	2
Group 24	IWA3749	wsnp_Ex_c410_810250	7D1	0	0	2	2	0	0	.	0	.	0	0	2	2	2	2	0	2	2	2	.	0	2	2	0	0	2	0	2	2	0	2	2	0	.	0	2	0	0	0	2	0	0	0	0	0	2
	wPt_664286	DArT	7D1	1	0	2	2	0	0	0	0	2	0	0	2	2	2	2	0	2	2	2	.	0	2	2	0	0	2	0	2	2	0	0	2	0	2	0	2	0	0	0	2	0	0	0	0	0	2
	wPt_663849	DArT	7D1	1	0	2	2	0	0	0	0	2	0	0	2	2	2	2	0	2	2	2	2	0	2	2	0	0	2	0	2	2	0	.	2	0	2	0	2	0	0	0	2	0	0	0	0	0	2
	wPt_0303	DArT	7D1	3	0	2	0	0	0	0	0	2	0	0	2	2	2	2	0	2	2	0	2	0	2	2	0	0	2	0	2	2	0	0	2	0	2	.	2	0	0	0	0	0	0	0	0	0	2
	IWA4548	wsnp_Ex_c65899_64135487	7D1	4.58	0	2	0	0	0	.	0	.	0	0	2	2	2	2	0	2	2	.	.	0	2	2	0	0	2	0	2	2	0	2	2	0	2	.	2	0	0	0	0	0	0	0	0	0	2
	Xbarc184	SSR	7D1	5.59	0	2	0	0	0	0	0	2	0	0	2	2	2	2	0	2	2	2	2	0	2	2	0	0	2	0	2	2	0	2	2	0	2	2	2	0	0	0	0	0	0	0	0	0	2
	wPt_798604	DArT	7D1	6	0	2	0	0	0	0	0	2	0	0	2	2	2	2	0	2	2	2	2	0	2	2	0	0	2	0	2	2	0	2	2	0	2	2	2	0	0	0	0	0	0	0	0	0	2
	Xgwm111	SSR	7D1	6.19	0	2	1	0	0	1	0	2	0	0	2	2	2	2	0	2	2	2	2	1	2	2	0	0	2	1	2	2	0	2	2	1	2	2	2	0	0	0	2	0	0	1	0	1	2
Group 25	wPt_665687	DArT	7D2	0	0	2	0	2	0	0	2	2	0	0	0	0	0	0	2	2	2	0	0	0	2	2	2	0	0	0	0	2	0	2	0	2	2	0	2	2	0	0	0	2	2	0	0	0	.
	wPt_664400	DArT	7D2	0	0	2	0	2	0	0	2	2	0	0	0	0	0	0	2	2	2	0	0	0	2	2	2	0	0	0	0	2	0	2	0	2	2	0	2	2	0	0	0	2	2	0	0	0	2
	Xgdm136	SSR	7D2	12.4	0	2	0	2	0	0	2	0	0	0	0	1	2	0	2	2	2	0	2	0	2	2	2	0	0	0	0	2	0	0	0	2	2	0	0	2	1	0	0	2	0	2	0	0	2
	IWA304	wsnp_BE497845D_Ta_1_1	7D2	20.81	0	2	1	0	0	0	2	0	0	0	0	2	1	2	2	2	2	0	0	0	2	0	2	0	0	2	0	2	0	0	0	2	0	0	0	2	2	0	0	2	2	2	0	0	2
	IWA2273	wsnp_Ex_c17914_26681837	7D2	25.04	0	2	.	0	0	2	2	0	0	0	0	2	0	2	2	2	2	0	0	2	2	0	2	0	0	2	0	2	0	0	0	2	0	0	0	2	.	0	0	2	2	2	0	0	2
	Xbarc172	SSR	7D2	26.9	0	2	0	0	0	1	2	0	0	0	2	2	2	2	2	2	2	0	2	2	2	0	2	0	0	2	1	2	0	0	0	2	0	0	0	2	1	0	0	2	2	2	0	0	2
	IWA6822	wsnp_Ku_c27286_37236472	7D2	46.49	0	2	.	2	0	2	2	2	2	0	.	0	0	2	2	2	2	0	0	2	2	0	2	2	2	2	0	2	0	2	0	2	0	0	0	2	.	2	2	2	2	2	0	0	.
	IWA1323	wsnp_Ex_c10430_17064001	7D2	46.81	0	2	1	2	0	2	2	2	2	0	.	0	0	2	2	2	2	0	0	2	2	0	2	2	2	2	0	2	0	2	0	2	0	0	0	2	1	2	2	2	2	2	0	0	1
	Vrn_D3	SSR	7D2	73.08	0	2	2	2	2	2	2	2	2	2	0	2	0	2	0	0	2	2	2	2	2	0	2	2	2	0	2	2	2	2	0	0	2	2	0	2	0	0	2	2	2	2	0	0	2
	Xgwm130	SSR	7D2	85.75	0	2	2	0	2	0	2	2	2	0	0	2	2	2	0	0	2	2	0	2	2	0	2	0	2	0	2	2	2	2	0	0	0	2	0	2	0	0	2	2	2	2	2	0	2
	wPt_733087	DArT	7D2	85.75	0	2	2	0	2	0	2	2	2	0	0	2	2	2	0	0	2	2	0	2	2	0	2	1	2	0	2	2	2	2	0	0	0	2	0	2	0	0	2	2	2	2	2	0	2
	wPt_744349	DArT	7D2	96.83	0	2	.	0	2	0	.	2	0	0	2	2	2	2	0	0	2	2	2	2	.	2	2	2	2	0	2	2	2	2	2	0	2	0	2	2	2	0	2	2	2	0	2	0	2
[truncated: 132 more columns]
